# Supplementary material for: A New Model for Pore Formation by Cholesterol-Dependent Cytolysins
Source: PLoS Comput Biol. 2014 Aug 21;10(8):e1003791. doi: 10.1371/journal.pcbi.1003791 (PMC4140638; doi:10.1371/journal.pcbi.1003791)
Supplement: Dataset S1 — PLY prepore model Cα coordinates. (PDB) [file pcbi.1003791.s001.pdb]

CRYST1    0.000    0.000    0.000  90.00  90.00  90.00 P 1           1
ATOM      1  CA  ALA A   2     -93.938  86.127  84.314  0.00  0.00      P1    
ATOM      2  CA  ASN A   3     -93.450  84.486  80.909  0.00  0.00      P1    
ATOM      3  CA  LYS A   4     -97.128  85.164  80.235  0.00  0.00      P1    
ATOM      4  CA  ALA A   5     -96.880  88.846  81.196  0.00  0.00      P1    
ATOM      5  CA  VAL A   6     -94.032  89.339  78.713  0.00  0.00      P1    
ATOM      6  CA  ASN A   7     -95.850  87.241  76.068  0.00  0.00      P1    
ATOM      7  CA  ASP A   8     -99.130  89.144  76.400  0.00  0.00      P1    
ATOM      8  CA  PHE A   9     -97.292  92.454  76.085  0.00  0.00      P1    
ATOM      9  CA  ILE A  10     -95.104  91.503  73.088  0.00  0.00      P1    
ATOM     10  CA  LEU A  11     -97.893  89.714  71.237  0.00  0.00      P1    
ATOM     11  CA  ALA A  12    -100.249  92.679  71.891  0.00  0.00      P1    
ATOM     12  CA  MET A  13     -98.144  95.155  69.998  0.00  0.00      P1    
ATOM     13  CA  ASN A  14     -98.719  95.224  66.266  0.00  0.00      P1    
ATOM     14  CA  TYR A  15     -96.486  97.261  64.013  0.00  0.00      P1    
ATOM     15  CA  ASP A  16     -94.799  96.721  60.627  0.00  0.00      P1    
ATOM     16  CA  LYS A  17     -93.079  93.392  60.986  0.00  0.00      P1    
ATOM     17  CA  LYS A  18     -93.416  91.817  57.576  0.00  0.00      P1    
ATOM     18  CA  LYS A  19     -91.545  94.584  55.757  0.00  0.00      P1    
ATOM     19  CA  LEU A  20     -88.801  96.959  56.822  0.00  0.00      P1    
ATOM     20  CA  LEU A  21     -87.985  98.929  53.681  0.00  0.00      P1    
ATOM     21  CA  THR A  22     -89.145  99.071  50.063  0.00  0.00      P1    
ATOM     22  CA  HIS A  23     -86.842 100.511  47.385  0.00  0.00      P1    
ATOM     23  CA  GLN A  24     -88.188 102.065  44.204  0.00  0.00      P1    
ATOM     24  CA  GLY A  25     -85.628 102.729  41.464  0.00  0.00      P1    
ATOM     25  CA  GLU A  26     -86.230 104.604  38.203  0.00  0.00      P1    
ATOM     26  CA  SER A  27     -89.414 104.192  36.168  0.00  0.00      P1    
ATOM     27  CA  ILE A  28     -89.389 103.977  32.391  0.00  0.00      P1    
ATOM     28  CA  GLU A  29     -92.538 103.718  30.240  0.00  0.00      P1    
ATOM     29  CA  ASN A  30     -92.962 100.675  27.983  0.00  0.00      P1    
ATOM     30  CA  ARG A  31     -91.644 101.775  24.601  0.00  0.00      P1    
ATOM     31  CA  PHE A  32     -89.235 100.988  21.797  0.00  0.00      P1    
ATOM     32  CA  ILE A  33     -87.255 103.770  20.121  0.00  0.00      P1    
ATOM     33  CA  LYS A  34     -84.162 103.806  17.922  0.00  0.00      P1    
ATOM     34  CA  GLU A  35     -81.797 106.722  17.330  0.00  0.00      P1    
ATOM     35  CA  GLY A  36     -79.446 106.466  14.350  0.00  0.00      P1    
ATOM     36  CA  ASN A  37     -76.210 108.112  13.312  0.00  0.00      P1    
ATOM     37  CA  GLN A  38     -73.405 107.103  10.957  0.00  0.00      P1    
ATOM     38  CA  LEU A  39     -69.936 106.425  12.319  0.00  0.00      P1    
ATOM     39  CA  PRO A  40     -67.208 105.319   9.828  0.00  0.00      P1    
ATOM     40  CA  ASP A  41     -68.220 102.244   7.756  0.00  0.00      P1    
ATOM     41  CA  GLU A  42     -71.240 101.542   9.941  0.00  0.00      P1    
ATOM     42  CA  PHE A  43     -74.686 102.877  10.681  0.00  0.00      P1    
ATOM     43  CA  VAL A  44     -75.121 102.607  14.411  0.00  0.00      P1    
ATOM     44  CA  VAL A  45     -78.502 102.286  16.100  0.00  0.00      P1    
ATOM     45  CA  ILE A  46     -78.663 103.255  19.763  0.00  0.00      P1    
ATOM     46  CA  GLU A  47     -81.878 101.492  20.660  0.00  0.00      P1    
ATOM     47  CA  ARG A  48     -83.681 102.066  23.916  0.00  0.00      P1    
ATOM     48  CA  LYS A  49     -86.389  99.789  25.219  0.00  0.00      P1    
ATOM     49  CA  LYS A  50     -88.091  99.089  28.543  0.00  0.00      P1    
ATOM     50  CA  ARG A  51     -87.490  96.164  30.877  0.00  0.00      P1    
ATOM     51  CA  SER A  52     -88.305  95.409  34.520  0.00  0.00      P1    
ATOM     52  CA  LEU A  53     -86.345  93.771  37.346  0.00  0.00      P1    
ATOM     53  CA  SER A  54     -87.937  92.453  40.530  0.00  0.00      P1    
ATOM     54  CA  THR A  55     -85.706  91.418  43.441  0.00  0.00      P1    
ATOM     55  CA  ASN A  56     -86.481  90.373  47.039  0.00  0.00      P1    
ATOM     56  CA  THR A  57     -83.811  90.110  49.740  0.00  0.00      P1    
ATOM     57  CA  SER A  58     -83.866  89.664  53.504  0.00  0.00      P1    
ATOM     58  CA  ASP A  59     -80.070  90.015  53.216  0.00  0.00      P1    
ATOM     59  CA  ILE A  60     -78.914  93.046  55.211  0.00  0.00      P1    
ATOM     60  CA  SER A  61     -75.285  94.180  54.856  0.00  0.00      P1    
ATOM     61  CA  VAL A  62     -72.635  93.399  57.457  0.00  0.00      P1    
ATOM     62  CA  THR A  63     -70.193  96.226  58.156  0.00  0.00      P1    
ATOM     63  CA  ALA A  64     -67.277  96.923  60.539  0.00  0.00      P1    
ATOM     64  CA  THR A  65     -69.514  99.602  62.090  0.00  0.00      P1    
ATOM     65  CA  ASN A  66     -72.295  97.199  63.065  0.00  0.00      P1    
ATOM     66  CA  ASP A  67     -69.965  94.345  64.098  0.00  0.00      P1    
ATOM     67  CA  SER A  68     -70.757  95.087  67.768  0.00  0.00      P1    
ATOM     68  CA  ARG A  69     -74.507  95.244  67.046  0.00  0.00      P1    
ATOM     69  CA  LEU A  70     -74.283  91.988  65.125  0.00  0.00      P1    
ATOM     70  CA  TYR A  71     -74.256  88.623  66.805  0.00  0.00      P1    
ATOM     71  CA  PRO A  72     -77.045  86.021  66.336  0.00  0.00      P1    
ATOM     72  CA  GLY A  73     -80.064  86.196  68.651  0.00  0.00      P1    
ATOM     73  CA  ALA A  74     -79.473  89.789  69.714  0.00  0.00      P1    
ATOM     74  CA  LEU A  75     -82.563  91.801  70.618  0.00  0.00      P1    
ATOM     75  CA  LEU A  76     -82.346  95.226  68.972  0.00  0.00      P1    
ATOM     76  CA  VAL A  77     -84.588  98.250  68.544  0.00  0.00      P1    
ATOM     77  CA  VAL A  78     -86.065  99.399  65.253  0.00  0.00      P1    
ATOM     78  CA  ASP A  79     -85.884 103.104  64.671  0.00  0.00      P1    
ATOM     79  CA  GLU A  80     -83.295 105.008  62.642  0.00  0.00      P1    
ATOM     80  CA  THR A  81     -80.587 102.674  63.955  0.00  0.00      P1    
ATOM     81  CA  LEU A  82     -81.878  99.564  62.102  0.00  0.00      P1    
ATOM     82  CA  LEU A  83     -82.359 101.620  58.913  0.00  0.00      P1    
ATOM     83  CA  GLU A  84     -78.760 102.894  59.250  0.00  0.00      P1    
ATOM     84  CA  ASN A  85     -77.723  99.217  59.619  0.00  0.00      P1    
ATOM     85  CA  ASN A  86     -76.264  99.795  63.048  0.00  0.00      P1    
ATOM     86  CA  PRO A  87     -79.268  98.590  65.176  0.00  0.00      P1    
ATOM     87  CA  THR A  88     -78.503  99.727  68.752  0.00  0.00      P1    
ATOM     88  CA  LEU A  89     -77.969  97.250  71.573  0.00  0.00      P1    
ATOM     89  CA  LEU A  90     -79.948  97.153  74.774  0.00  0.00      P1    
ATOM     90  CA  ALA A  91     -78.958  97.058  78.420  0.00  0.00      P1    
ATOM     91  CA  VAL A  92     -81.812  94.723  79.414  0.00  0.00      P1    
ATOM     92  CA  ASP A  93     -81.359  90.964  79.168  0.00  0.00      P1    
ATOM     93  CA  ARG A  94     -82.325  88.611  76.376  0.00  0.00      P1    
ATOM     94  CA  ALA A  95     -83.625  85.079  76.949  0.00  0.00      P1    
ATOM     95  CA  PRO A  96     -81.785  81.907  75.815  0.00  0.00      P1    
ATOM     96  CA  MET A  97     -81.258  81.514  72.096  0.00  0.00      P1    
ATOM     97  CA  THR A  98     -80.279  78.230  70.516  0.00  0.00      P1    
ATOM     98  CA  TYR A  99     -78.005  78.437  67.510  0.00  0.00      P1    
ATOM     99  CA  SER A 100     -77.411  75.798  64.892  0.00  0.00      P1    
ATOM    100  CA  ILE A 101     -74.260  75.888  62.814  0.00  0.00      P1    
ATOM    101  CA  ASP A 102     -74.419  74.038  59.508  0.00  0.00      P1    
ATOM    102  CA  LEU A 103     -70.887  72.744  59.068  0.00  0.00      P1    
ATOM    103  CA  PRO A 104     -70.135  69.138  58.034  0.00  0.00      P1    
ATOM    104  CA  GLY A 105     -68.659  67.181  60.919  0.00  0.00      P1    
ATOM    105  CA  LEU A 106     -70.629  68.746  63.759  0.00  0.00      P1    
ATOM    106  CA  ALA A 107     -72.726  66.453  65.924  0.00  0.00      P1    
ATOM    107  CA  SER A 108     -75.098  67.172  68.836  0.00  0.00      P1    
ATOM    108  CA  SER A 109     -73.273  69.638  71.133  0.00  0.00      P1    
ATOM    109  CA  ASP A 110     -71.156  70.864  68.217  0.00  0.00      P1    
ATOM    110  CA  SER A 111     -74.195  71.136  65.911  0.00  0.00      P1    
ATOM    111  CA  PHE A 112     -75.988  73.417  68.357  0.00  0.00      P1    
ATOM    112  CA  LEU A 113     -74.682  76.116  70.669  0.00  0.00      P1    
ATOM    113  CA  GLN A 114     -76.750  77.921  73.299  0.00  0.00      P1    
ATOM    114  CA  VAL A 115     -76.015  81.354  74.754  0.00  0.00      P1    
ATOM    115  CA  GLU A 116     -78.395  82.100  77.602  0.00  0.00      P1    
ATOM    116  CA  ASP A 117     -78.256  85.881  77.364  0.00  0.00      P1    
ATOM    117  CA  PRO A 118     -77.036  87.263  74.010  0.00  0.00      P1    
ATOM    118  CA  SER A 119     -74.152  89.745  74.272  0.00  0.00      P1    
ATOM    119  CA  ASN A 120     -71.557  90.718  71.661  0.00  0.00      P1    
ATOM    120  CA  SER A 121     -68.667  89.138  73.563  0.00  0.00      P1    
ATOM    121  CA  SER A 122     -70.270  85.817  74.479  0.00  0.00      P1    
ATOM    122  CA  VAL A 123     -72.122  85.121  71.219  0.00  0.00      P1    
ATOM    123  CA  ARG A 124     -69.314  86.110  68.817  0.00  0.00      P1    
ATOM    124  CA  GLY A 125     -66.859  84.094  70.873  0.00  0.00      P1    
ATOM    125  CA  ALA A 126     -69.161  81.052  70.947  0.00  0.00      P1    
ATOM    126  CA  VAL A 127     -69.683  81.081  67.168  0.00  0.00      P1    
ATOM    127  CA  ASN A 128     -66.016  81.787  66.338  0.00  0.00      P1    
ATOM    128  CA  ASP A 129     -64.794  79.180  68.869  0.00  0.00      P1    
ATOM    129  CA  LEU A 130     -66.993  76.466  67.324  0.00  0.00      P1    
ATOM    130  CA  LEU A 131     -65.859  77.464  63.833  0.00  0.00      P1    
ATOM    131  CA  ALA A 132     -62.203  77.430  64.908  0.00  0.00      P1    
ATOM    132  CA  LYS A 133     -62.528  73.944  66.401  0.00  0.00      P1    
ATOM    133  CA  TRP A 134     -64.320  72.814  63.264  0.00  0.00      P1    
ATOM    134  CA  HIS A 135     -61.571  74.293  61.042  0.00  0.00      P1    
ATOM    135  CA  GLN A 136     -58.841  72.445  62.917  0.00  0.00      P1    
ATOM    136  CA  ASP A 137     -60.582  69.072  63.251  0.00  0.00      P1    
ATOM    137  CA  TYR A 138     -63.049  68.716  60.392  0.00  0.00      P1    
ATOM    138  CA  GLY A 139     -61.780  71.443  58.032  0.00  0.00      P1    
ATOM    139  CA  GLN A 140     -59.128  69.649  56.027  0.00  0.00      P1    
ATOM    140  CA  VAL A 141     -61.258  66.515  55.468  0.00  0.00      P1    
ATOM    141  CA  ASN A 142     -64.663  68.198  55.064  0.00  0.00      P1    
ATOM    142  CA  ASN A 143     -65.286  71.556  53.405  0.00  0.00      P1    
ATOM    143  CA  VAL A 144     -68.386  73.538  54.356  0.00  0.00      P1    
ATOM    144  CA  PRO A 145     -70.731  73.151  51.327  0.00  0.00      P1    
ATOM    145  CA  ALA A 146     -71.197  76.328  49.327  0.00  0.00      P1    
ATOM    146  CA  ARG A 147     -74.749  76.582  48.009  0.00  0.00      P1    
ATOM    147  CA  MET A 148     -74.554  79.389  45.578  0.00  0.00      P1    
ATOM    148  CA  GLN A 149     -76.689  82.349  44.991  0.00  0.00      P1    
ATOM    149  CA  TYR A 150     -75.853  83.908  41.681  0.00  0.00      P1    
ATOM    150  CA  GLU A 151     -76.990  87.329  40.513  0.00  0.00      P1    
ATOM    151  CA  LYS A 152     -75.863  89.162  37.340  0.00  0.00      P1    
ATOM    152  CA  ILE A 153     -77.016  92.189  35.377  0.00  0.00      P1    
ATOM    153  CA  THR A 154     -75.970  94.497  32.544  0.00  0.00      P1    
ATOM    154  CA  ALA A 155     -75.364  98.104  33.574  0.00  0.00      P1    
ATOM    155  CA  HIS A 156     -77.172 100.794  31.647  0.00  0.00      P1    
ATOM    156  CA  SER A 157     -78.494 102.687  34.648  0.00  0.00      P1    
ATOM    157  CA  MET A 158     -77.224 103.037  38.213  0.00  0.00      P1    
ATOM    158  CA  GLU A 159     -80.653 102.169  39.656  0.00  0.00      P1    
ATOM    159  CA  GLN A 160     -81.029  98.694  38.119  0.00  0.00      P1    
ATOM    160  CA  LEU A 161     -77.750  97.469  39.672  0.00  0.00      P1    
ATOM    161  CA  LYS A 162     -78.906  98.434  43.155  0.00  0.00      P1    
ATOM    162  CA  VAL A 163     -82.149  96.478  42.759  0.00  0.00      P1    
ATOM    163  CA  LYS A 164     -80.484  93.227  41.683  0.00  0.00      P1    
ATOM    164  CA  PHE A 165     -77.445  93.122  43.963  0.00  0.00      P1    
ATOM    165  CA  GLY A 166     -78.895  94.871  46.998  0.00  0.00      P1    
ATOM    166  CA  SER A 167     -78.479  98.254  48.670  0.00  0.00      P1    
ATOM    167  CA  ASP A 168     -74.773  97.881  49.555  0.00  0.00      P1    
ATOM    168  CA  PHE A 169     -73.746  97.923  45.864  0.00  0.00      P1    
ATOM    169  CA  GLU A 170     -74.208 101.703  45.422  0.00  0.00      P1    
ATOM    170  CA  LYS A 171     -71.342 102.464  47.806  0.00  0.00      P1    
ATOM    171  CA  THR A 172     -69.052  99.448  47.380  0.00  0.00      P1    
ATOM    172  CA  GLY A 173     -69.362  99.337  43.594  0.00  0.00      P1    
ATOM    173  CA  ASN A 174     -68.875 103.123  43.200  0.00  0.00      P1    
ATOM    174  CA  SER A 175     -65.058 102.989  43.106  0.00  0.00      P1    
ATOM    175  CA  LEU A 176     -65.173 100.477  40.222  0.00  0.00      P1    
ATOM    176  CA  ASP A 177     -66.597 103.302  38.050  0.00  0.00      P1    
ATOM    177  CA  ILE A 178     -69.963 102.965  36.341  0.00  0.00      P1    
ATOM    178  CA  ASP A 179     -71.269 105.785  34.168  0.00  0.00      P1    
ATOM    179  CA  PHE A 180     -74.868 105.232  33.104  0.00  0.00      P1    
ATOM    180  CA  ASN A 181     -74.734 108.078  30.538  0.00  0.00      P1    
ATOM    181  CA  SER A 182     -71.953 106.329  28.581  0.00  0.00      P1    
ATOM    182  CA  VAL A 183     -74.220 103.296  28.191  0.00  0.00      P1    
ATOM    183  CA  HIS A 184     -77.279 105.463  27.363  0.00  0.00      P1    
ATOM    184  CA  SER A 185     -75.334 107.245  24.606  0.00  0.00      P1    
ATOM    185  CA  GLY A 186     -74.615 103.719  23.306  0.00  0.00      P1    
ATOM    186  CA  GLU A 187     -70.854 103.998  23.265  0.00  0.00      P1    
ATOM    187  CA  LYS A 188     -70.241 101.438  26.029  0.00  0.00      P1    
ATOM    188  CA  GLN A 189     -71.570  98.206  27.450  0.00  0.00      P1    
ATOM    189  CA  ILE A 190     -70.831  97.910  31.171  0.00  0.00      P1    
ATOM    190  CA  GLN A 191     -71.607  94.686  33.081  0.00  0.00      P1    
ATOM    191  CA  ILE A 192     -71.715  93.999  36.827  0.00  0.00      P1    
ATOM    192  CA  VAL A 193     -71.895  90.673  38.667  0.00  0.00      P1    
ATOM    193  CA  ASN A 194     -72.394  89.670  42.308  0.00  0.00      P1    
ATOM    194  CA  PHE A 195     -71.447  86.197  43.581  0.00  0.00      P1    
ATOM    195  CA  LYS A 196     -72.655  85.163  47.009  0.00  0.00      P1    
ATOM    196  CA  GLN A 197     -71.544  81.667  47.985  0.00  0.00      P1    
ATOM    197  CA  ILE A 198     -73.138  80.774  51.308  0.00  0.00      P1    
ATOM    198  CA  TYR A 199     -71.133  78.207  53.231  0.00  0.00      P1    
ATOM    199  CA  TYR A 200     -73.244  78.145  56.358  0.00  0.00      P1    
ATOM    200  CA  THR A 201     -75.789  80.046  58.360  0.00  0.00      P1    
ATOM    201  CA  VAL A 202     -76.283  80.432  62.079  0.00  0.00      P1    
ATOM    202  CA  SER A 203     -80.018  80.371  62.560  0.00  0.00      P1    
ATOM    203  CA  VAL A 204     -81.752  81.021  65.847  0.00  0.00      P1    
ATOM    204  CA  ASP A 205     -84.373  78.735  67.335  0.00  0.00      P1    
ATOM    205  CA  ALA A 206     -85.814  80.832  70.159  0.00  0.00      P1    
ATOM    206  CA  VAL A 207     -87.372  79.399  73.324  0.00  0.00      P1    
ATOM    207  CA  LYS A 208     -91.098  78.602  73.285  0.00  0.00      P1    
ATOM    208  CA  ASN A 209     -93.769  81.321  73.652  0.00  0.00      P1    
ATOM    209  CA  PRO A 210     -93.108  84.761  71.980  0.00  0.00      P1    
ATOM    210  CA  GLY A 211     -92.723  86.334  75.441  0.00  0.00      P1    
ATOM    211  CA  ASP A 212     -89.983  83.803  76.173  0.00  0.00      P1    
ATOM    212  CA  VAL A 213     -87.839  85.055  73.252  0.00  0.00      P1    
ATOM    213  CA  PHE A 214     -87.254  88.186  75.346  0.00  0.00      P1    
ATOM    214  CA  GLN A 215     -86.045  87.581  78.934  0.00  0.00      P1    
ATOM    215  CA  ASP A 216     -88.922  86.770  81.319  0.00  0.00      P1    
ATOM    216  CA  THR A 217     -87.045  87.866  84.447  0.00  0.00      P1    
ATOM    217  CA  VAL A 218     -86.934  91.221  82.665  0.00  0.00      P1    
ATOM    218  CA  THR A 219     -90.427  92.621  83.019  0.00  0.00      P1    
ATOM    219  CA  VAL A 220     -92.510  94.484  80.432  0.00  0.00      P1    
ATOM    220  CA  GLU A 221     -91.583  97.733  82.232  0.00  0.00      P1    
ATOM    221  CA  ASP A 222     -87.863  97.019  81.658  0.00  0.00      P1    
ATOM    222  CA  LEU A 223     -88.535  96.603  77.918  0.00  0.00      P1    
ATOM    223  CA  LYS A 224     -90.398  99.935  77.870  0.00  0.00      P1    
ATOM    224  CA  GLN A 225     -87.546 101.736  79.664  0.00  0.00      P1    
ATOM    225  CA  ARG A 226     -85.004 100.524  77.130  0.00  0.00      P1    
ATOM    226  CA  GLY A 227     -87.436 101.593  74.413  0.00  0.00      P1    
ATOM    227  CA  ILE A 228     -87.781  98.082  72.942  0.00  0.00      P1    
ATOM    228  CA  SER A 229     -91.555  97.991  72.657  0.00  0.00      P1    
ATOM    229  CA  ALA A 230     -93.867  99.440  69.987  0.00  0.00      P1    
ATOM    230  CA  GLU A 231     -92.153 102.837  70.351  0.00  0.00      P1    
ATOM    231  CA  ARG A 232     -89.227 101.270  68.542  0.00  0.00      P1    
ATOM    232  CA  PRO A 233     -90.390  97.775  67.356  0.00  0.00      P1    
ATOM    233  CA  LEU A 234     -88.532  94.748  68.676  0.00  0.00      P1    
ATOM    234  CA  VAL A 235     -86.298  92.626  66.486  0.00  0.00      P1    
ATOM    235  CA  TYR A 236     -83.935  89.786  67.270  0.00  0.00      P1    
ATOM    236  CA  ILE A 237     -81.258  88.545  64.836  0.00  0.00      P1    
ATOM    237  CA  SER A 238     -82.842  85.421  63.327  0.00  0.00      P1    
ATOM    238  CA  SER A 239     -79.996  84.490  60.959  0.00  0.00      P1    
ATOM    239  CA  VAL A 240     -76.457  85.518  60.179  0.00  0.00      P1    
ATOM    240  CA  ALA A 241     -75.086  84.147  56.897  0.00  0.00      P1    
ATOM    241  CA  TYR A 242     -71.414  83.399  56.413  0.00  0.00      P1    
ATOM    242  CA  GLY A 243     -69.402  82.844  53.257  0.00  0.00      P1    
ATOM    243  CA  ARG A 244     -67.623  84.417  50.291  0.00  0.00      P1    
ATOM    244  CA  GLN A 245     -68.706  87.401  48.188  0.00  0.00      P1    
ATOM    245  CA  VAL A 246     -67.364  89.475  45.292  0.00  0.00      P1    
ATOM    246  CA  TYR A 247     -68.394  92.400  43.094  0.00  0.00      P1    
ATOM    247  CA  LEU A 248     -66.810  92.647  39.650  0.00  0.00      P1    
ATOM    248  CA  LYS A 249     -67.202  95.369  37.021  0.00  0.00      P1    
ATOM    249  CA  LEU A 250     -66.353  94.855  33.366  0.00  0.00      P1    
ATOM    250  CA  GLU A 251     -66.323  97.851  31.015  0.00  0.00      P1    
ATOM    251  CA  THR A 252     -66.093  97.543  27.232  0.00  0.00      P1    
ATOM    252  CA  THR A 253     -66.492 100.261  24.607  0.00  0.00      P1    
ATOM    253  CA  SER A 254     -68.660  98.636  21.948  0.00  0.00      P1    
ATOM    254  CA  LYS A 255     -71.298  99.206  19.294  0.00  0.00      P1    
ATOM    255  CA  SER A 256     -72.168  95.545  19.831  0.00  0.00      P1    
ATOM    256  CA  ASP A 257     -74.059  93.786  22.621  0.00  0.00      P1    
ATOM    257  CA  GLU A 258     -71.790  90.713  22.525  0.00  0.00      P1    
ATOM    258  CA  VAL A 259     -70.099  92.047  25.690  0.00  0.00      P1    
ATOM    259  CA  GLU A 260     -72.814  90.680  27.968  0.00  0.00      P1    
ATOM    260  CA  ALA A 261     -72.223  87.086  26.843  0.00  0.00      P1    
ATOM    261  CA  ALA A 262     -68.445  87.520  27.098  0.00  0.00      P1    
ATOM    262  CA  PHE A 263     -68.517  88.406  30.778  0.00  0.00      P1    
ATOM    263  CA  GLU A 264     -71.346  85.907  31.419  0.00  0.00      P1    
ATOM    264  CA  ALA A 265     -69.320  82.927  30.249  0.00  0.00      P1    
ATOM    265  CA  LEU A 266     -66.331  83.623  32.533  0.00  0.00      P1    
ATOM    266  CA  ILE A 267     -68.334  84.316  35.672  0.00  0.00      P1    
ATOM    267  CA  LYS A 268     -70.705  81.305  35.305  0.00  0.00      P1    
ATOM    268  CA  GLY A 269     -67.852  78.881  36.055  0.00  0.00      P1    
ATOM    269  CA  VAL A 270     -67.601  77.850  32.390  0.00  0.00      P1    
ATOM    270  CA  LYS A 271     -64.543  80.020  32.005  0.00  0.00      P1    
ATOM    271  CA  VAL A 272     -63.549  82.106  28.959  0.00  0.00      P1    
ATOM    272  CA  ALA A 273     -60.732  80.579  26.908  0.00  0.00      P1    
ATOM    273  CA  PRO A 274     -58.904  81.911  23.784  0.00  0.00      P1    
ATOM    274  CA  GLN A 275     -61.004  80.077  21.199  0.00  0.00      P1    
ATOM    275  CA  THR A 276     -64.239  81.973  21.896  0.00  0.00      P1    
ATOM    276  CA  GLU A 277     -65.117  85.510  20.773  0.00  0.00      P1    
ATOM    277  CA  TRP A 278     -65.416  86.307  24.491  0.00  0.00      P1    
ATOM    278  CA  LYS A 279     -61.611  86.349  24.915  0.00  0.00      P1    
ATOM    279  CA  GLN A 280     -61.200  89.276  22.513  0.00  0.00      P1    
ATOM    280  CA  ILE A 281     -63.825  91.338  24.326  0.00  0.00      P1    
ATOM    281  CA  LEU A 282     -62.244  90.553  27.743  0.00  0.00      P1    
ATOM    282  CA  ASP A 283     -58.784  91.618  26.454  0.00  0.00      P1    
ATOM    283  CA  ASN A 284     -60.140  95.019  25.408  0.00  0.00      P1    
ATOM    284  CA  THR A 285     -61.889  95.369  28.764  0.00  0.00      P1    
ATOM    285  CA  GLU A 286     -60.961  97.237  31.912  0.00  0.00      P1    
ATOM    286  CA  VAL A 287     -61.798  95.365  35.104  0.00  0.00      P1    
ATOM    287  CA  LYS A 288     -62.121  96.788  38.563  0.00  0.00      P1    
ATOM    288  CA  ALA A 289     -63.156  94.353  41.256  0.00  0.00      P1    
ATOM    289  CA  VAL A 290     -63.352  94.130  45.029  0.00  0.00      P1    
ATOM    290  CA  ILE A 291     -63.119  90.677  46.647  0.00  0.00      P1    
ATOM    291  CA  LEU A 292     -64.956  90.347  49.956  0.00  0.00      P1    
ATOM    292  CA  GLY A 293     -64.854  88.029  52.938  0.00  0.00      P1    
ATOM    293  CA  GLY A 294     -64.479  84.259  52.919  0.00  0.00      P1    
ATOM    294  CA  ASP A 295     -62.619  82.133  55.418  0.00  0.00      P1    
ATOM    295  CA  PRO A 296     -58.827  82.922  55.349  0.00  0.00      P1    
ATOM    296  CA  SER A 297     -56.903  80.868  52.806  0.00  0.00      P1    
ATOM    297  CA  SER A 298     -53.250  79.866  52.593  0.00  0.00      P1    
ATOM    298  CA  GLY A 299     -53.198  81.116  48.985  0.00  0.00      P1    
ATOM    299  CA  ALA A 300     -53.199  84.642  47.617  0.00  0.00      P1    
ATOM    300  CA  ARG A 301     -53.786  83.486  44.016  0.00  0.00      P1    
ATOM    301  CA  VAL A 302     -56.823  85.765  43.547  0.00  0.00      P1    
ATOM    302  CA  VAL A 303     -54.772  88.958  42.967  0.00  0.00      P1    
ATOM    303  CA  THR A 304     -52.955  87.789  39.793  0.00  0.00      P1    
ATOM    304  CA  GLY A 305     -54.211  88.249  36.230  0.00  0.00      P1    
ATOM    305  CA  LYS A 306     -57.642  89.345  35.020  0.00  0.00      P1    
ATOM    306  CA  VAL A 307     -59.578  86.229  33.997  0.00  0.00      P1    
ATOM    307  CA  ASP A 308     -57.399  84.330  36.511  0.00  0.00      P1    
ATOM    308  CA  MET A 309     -58.729  86.476  39.382  0.00  0.00      P1    
ATOM    309  CA  VAL A 310     -62.304  85.336  38.812  0.00  0.00      P1    
ATOM    310  CA  GLU A 311     -61.363  81.671  38.342  0.00  0.00      P1    
ATOM    311  CA  ASP A 312     -59.424  81.656  41.622  0.00  0.00      P1    
ATOM    312  CA  LEU A 313     -62.268  83.426  43.446  0.00  0.00      P1    
ATOM    313  CA  ILE A 314     -64.715  80.787  42.208  0.00  0.00      P1    
ATOM    314  CA  GLN A 315     -62.417  77.936  43.331  0.00  0.00      P1    
ATOM    315  CA  GLU A 316     -61.991  79.689  46.735  0.00  0.00      P1    
ATOM    316  CA  GLY A 317     -65.775  80.090  47.057  0.00  0.00      P1    
ATOM    317  CA  SER A 318     -66.216  76.409  46.113  0.00  0.00      P1    
ATOM    318  CA  ARG A 319     -64.199  75.196  49.090  0.00  0.00      P1    
ATOM    319  CA  PHE A 320     -63.642  76.052  52.702  0.00  0.00      P1    
ATOM    320  CA  THR A 321     -59.863  76.227  53.177  0.00  0.00      P1    
ATOM    321  CA  ALA A 322     -60.418  76.076  56.942  0.00  0.00      P1    
ATOM    322  CA  ASP A 323     -57.403  78.007  58.187  0.00  0.00      P1    
ATOM    323  CA  HIS A 324     -59.667  80.232  60.281  0.00  0.00      P1    
ATOM    324  CA  PRO A 325     -63.434  80.848  60.813  0.00  0.00      P1    
ATOM    325  CA  GLY A 326     -65.713  81.838  57.899  0.00  0.00      P1    
ATOM    326  CA  LEU A 327     -66.780  85.473  57.943  0.00  0.00      P1    
ATOM    327  CA  PRO A 328     -70.277  87.095  57.940  0.00  0.00      P1    
ATOM    328  CA  ILE A 329     -71.348  88.241  54.449  0.00  0.00      P1    
ATOM    329  CA  SER A 330     -74.954  89.189  55.361  0.00  0.00      P1    
ATOM    330  CA  TYR A 331     -77.389  89.066  58.280  0.00  0.00      P1    
ATOM    331  CA  THR A 332     -81.165  88.992  58.652  0.00  0.00      P1    
ATOM    332  CA  THR A 333     -83.210  90.525  61.441  0.00  0.00      P1    
ATOM    333  CA  SER A 334     -86.716  89.463  62.387  0.00  0.00      P1    
ATOM    334  CA  PHE A 335     -89.333  91.356  64.350  0.00  0.00      P1    
ATOM    335  CA  LEU A 336     -90.242  89.841  67.711  0.00  0.00      P1    
ATOM    336  CA  ARG A 337     -93.974  89.857  68.163  0.00  0.00      P1    
ATOM    337  CA  ASP A 338     -94.403  86.233  67.166  0.00  0.00      P1    
ATOM    338  CA  ASN A 339     -90.986  86.119  65.404  0.00  0.00      P1    
ATOM    339  CA  VAL A 340     -91.989  87.207  61.892  0.00  0.00      P1    
ATOM    340  CA  VAL A 341     -89.453  88.076  59.179  0.00  0.00      P1    
ATOM    341  CA  ALA A 342     -88.198  91.508  58.060  0.00  0.00      P1    
ATOM    342  CA  THR A 343     -87.770  91.757  54.265  0.00  0.00      P1    
ATOM    343  CA  PHE A 344     -86.590  94.257  51.634  0.00  0.00      P1    
ATOM    344  CA  GLN A 345     -88.291  94.453  48.237  0.00  0.00      P1    
ATOM    345  CA  ASN A 346     -86.555  96.302  45.431  0.00  0.00      P1    
ATOM    346  CA  SER A 347     -88.546  97.041  42.250  0.00  0.00      P1    
ATOM    347  CA  THR A 348     -87.550  99.048  39.172  0.00  0.00      P1    
ATOM    348  CA  ASP A 349     -88.316  99.526  35.488  0.00  0.00      P1    
ATOM    349  CA  TYR A 350     -85.344 100.676  33.450  0.00  0.00      P1    
ATOM    350  CA  VAL A 351     -83.989 101.586  30.044  0.00  0.00      P1    
ATOM    351  CA  GLU A 352     -81.846  98.965  28.338  0.00  0.00      P1    
ATOM    352  CA  THR A 353     -79.511 100.423  25.742  0.00  0.00      P1    
ATOM    353  CA  LYS A 354     -78.723  97.836  23.109  0.00  0.00      P1    
ATOM    354  CA  VAL A 355     -76.466  99.027  20.318  0.00  0.00      P1    
ATOM    355  CA  THR A 356     -76.081  97.228  16.991  0.00  0.00      P1    
ATOM    356  CA  ALA A 357     -73.975  98.252  14.006  0.00  0.00      P1    
ATOM    357  CA  TYR A 358     -75.108  97.755  10.418  0.00  0.00      P1    
ATOM    358  CA  ARG A 359     -72.493  96.981   7.823  0.00  0.00      P1    
ATOM    359  CA  ASN A 360     -71.660  97.452   4.116  0.00  0.00      P1    
ATOM    360  CA  GLY A 361     -73.584  96.341   1.037  0.00  0.00      P1    
ATOM    361  CA  ASP A 362     -73.468  95.955  -2.739  0.00  0.00      P1    
ATOM    362  CA  LEU A 363     -75.897  96.466  -5.595  0.00  0.00      P1    
ATOM    363  CA  LEU A 364     -75.255  94.048  -8.420  0.00  0.00      P1    
ATOM    364  CA  LEU A 365     -76.494  94.471 -11.961  0.00  0.00      P1    
ATOM    365  CA  ASP A 366     -76.507  91.299 -14.027  0.00  0.00      P1    
ATOM    366  CA  HIS A 367     -77.668  91.266 -17.617  0.00  0.00      P1    
ATOM    367  CA  SER A 368     -77.692  87.934 -19.418  0.00  0.00      P1    
ATOM    368  CA  GLY A 369     -81.369  87.432 -20.318  0.00  0.00      P1    
ATOM    369  CA  ALA A 370     -83.387  87.545 -23.504  0.00  0.00      P1    
ATOM    370  CA  TYR A 371     -84.494  91.185 -23.193  0.00  0.00      P1    
ATOM    371  CA  VAL A 372     -82.418  94.339 -23.520  0.00  0.00      P1    
ATOM    372  CA  ALA A 373     -81.987  96.158 -20.208  0.00  0.00      P1    
ATOM    373  CA  GLN A 374     -81.679  99.824 -19.416  0.00  0.00      P1    
ATOM    374  CA  TYR A 375     -80.111 100.730 -16.092  0.00  0.00      P1    
ATOM    375  CA  TYR A 376     -80.057 103.876 -14.030  0.00  0.00      P1    
ATOM    376  CA  ILE A 377     -78.117 103.989 -10.762  0.00  0.00      P1    
ATOM    377  CA  THR A 378     -77.479 106.840  -8.297  0.00  0.00      P1    
ATOM    378  CA  TRP A 379     -76.555 106.867  -4.590  0.00  0.00      P1    
ATOM    379  CA  ASP A 380     -75.041 108.962  -1.760  0.00  0.00      P1    
ATOM    380  CA  GLU A 381     -72.151 107.886   0.469  0.00  0.00      P1    
ATOM    381  CA  LEU A 382     -71.781 109.244   3.987  0.00  0.00      P1    
ATOM    382  CA  SER A 383     -68.271 109.582   5.402  0.00  0.00      P1    
ATOM    383  CA  TYR A 384     -66.331 111.610   7.962  0.00  0.00      P1    
ATOM    384  CA  ASP A 385     -64.566 114.915   8.522  0.00  0.00      P1    
ATOM    385  CA  HIS A 386     -61.550 115.385  10.786  0.00  0.00      P1    
ATOM    386  CA  GLN A 387     -63.949 117.344  13.023  0.00  0.00      P1    
ATOM    387  CA  GLY A 388     -65.864 114.088  13.558  0.00  0.00      P1    
ATOM    388  CA  LYS A 389     -68.918 115.346  11.680  0.00  0.00      P1    
ATOM    389  CA  GLU A 390     -70.637 113.230   9.031  0.00  0.00      P1    
ATOM    390  CA  VAL A 391     -70.640 114.373   5.391  0.00  0.00      P1    
ATOM    391  CA  LEU A 392     -72.528 113.278   2.261  0.00  0.00      P1    
ATOM    392  CA  THR A 393     -71.082 112.775  -1.241  0.00  0.00      P1    
ATOM    393  CA  PRO A 394     -73.572 112.244  -4.154  0.00  0.00      P1    
ATOM    394  CA  LYS A 395     -72.288 109.925  -6.900  0.00  0.00      P1    
ATOM    395  CA  ALA A 396     -73.912 108.625 -10.088  0.00  0.00      P1    
ATOM    396  CA  TRP A 397     -72.841 105.955 -12.557  0.00  0.00      P1    
ATOM    397  CA  ASP A 398     -72.266 107.277 -16.084  0.00  0.00      P1    
ATOM    398  CA  ARG A 399     -73.956 105.364 -18.929  0.00  0.00      P1    
ATOM    399  CA  ASN A 400     -77.407 106.152 -17.566  0.00  0.00      P1    
ATOM    400  CA  GLY A 401     -79.961 106.769 -20.290  0.00  0.00      P1    
ATOM    401  CA  GLN A 402     -78.305 104.390 -22.733  0.00  0.00      P1    
ATOM    402  CA  ASP A 403     -79.487 100.796 -23.130  0.00  0.00      P1    
ATOM    403  CA  LEU A 404     -77.200  98.038 -21.851  0.00  0.00      P1    
ATOM    404  CA  THR A 405     -77.081  94.735 -23.708  0.00  0.00      P1    
ATOM    405  CA  ALA A 406     -76.639  91.146 -22.538  0.00  0.00      P1    
ATOM    406  CA  HIS A 407     -73.029  90.599 -21.487  0.00  0.00      P1    
ATOM    407  CA  PHE A 408     -73.151  93.650 -19.225  0.00  0.00      P1    
ATOM    408  CA  THR A 409     -72.439  93.375 -15.551  0.00  0.00      P1    
ATOM    409  CA  THR A 410     -71.232  95.931 -13.059  0.00  0.00      P1    
ATOM    410  CA  SER A 411     -71.269  96.110  -9.293  0.00  0.00      P1    
ATOM    411  CA  ILE A 412     -71.448  99.335  -7.324  0.00  0.00      P1    
ATOM    412  CA  PRO A 413     -69.969  98.713  -3.837  0.00  0.00      P1    
ATOM    413  CA  LEU A 414     -71.297 100.773  -0.946  0.00  0.00      P1    
ATOM    414  CA  LYS A 415     -70.007 100.984   2.638  0.00  0.00      P1    
ATOM    415  CA  GLY A 416     -71.849 100.583   5.954  0.00  0.00      P1    
ATOM    416  CA  ASN A 417     -72.377 104.307   6.343  0.00  0.00      P1    
ATOM    417  CA  VAL A 418     -73.783 104.632   2.805  0.00  0.00      P1    
ATOM    418  CA  ARG A 419     -77.375 105.376   1.967  0.00  0.00      P1    
ATOM    419  CA  ASN A 420     -80.186 106.251  -0.422  0.00  0.00      P1    
ATOM    420  CA  LEU A 421     -79.102 104.089  -3.344  0.00  0.00      P1    
ATOM    421  CA  SER A 422     -81.546 103.865  -6.234  0.00  0.00      P1    
ATOM    422  CA  VAL A 423     -81.566 101.296  -9.008  0.00  0.00      P1    
ATOM    423  CA  LYS A 424     -83.984 101.239 -11.918  0.00  0.00      P1    
ATOM    424  CA  ILE A 425     -84.258  98.626 -14.600  0.00  0.00      P1    
ATOM    425  CA  ARG A 426     -86.506  99.070 -17.591  0.00  0.00      P1    
ATOM    426  CA  GLU A 427     -86.784  95.993 -19.791  0.00  0.00      P1    
ATOM    427  CA  CYS A 428     -87.541  95.437 -23.465  0.00  0.00      P1    
ATOM    428  CA  THR A 429     -90.806  93.646 -24.133  0.00  0.00      P1    
ATOM    429  CA  GLY A 430     -92.940  92.171 -26.885  0.00  0.00      P1    
ATOM    430  CA  LEU A 431     -95.945  92.658 -24.561  0.00  0.00      P1    
ATOM    431  CA  ALA A 432     -98.578  95.043 -25.848  0.00  0.00      P1    
ATOM    432  CA  TRP A 433     -98.913  96.885 -22.525  0.00  0.00      P1    
ATOM    433  CA  GLU A 434     -95.839  99.035 -23.207  0.00  0.00      P1    
ATOM    434  CA  TRP A 435     -93.145  99.314 -25.930  0.00  0.00      P1    
ATOM    435  CA  TRP A 436     -90.504  98.782 -23.254  0.00  0.00      P1    
ATOM    436  CA  ARG A 437     -91.864  97.858 -19.888  0.00  0.00      P1    
ATOM    437  CA  THR A 438     -90.606  98.755 -16.481  0.00  0.00      P1    
ATOM    438  CA  VAL A 439     -89.924  95.605 -14.499  0.00  0.00      P1    
ATOM    439  CA  TYR A 440     -88.334  96.697 -11.292  0.00  0.00      P1    
ATOM    440  CA  GLU A 441     -87.351  99.858  -9.577  0.00  0.00      P1    
ATOM    441  CA  LYS A 442     -86.741 101.033  -6.043  0.00  0.00      P1    
ATOM    442  CA  THR A 443     -85.377 104.324  -4.798  0.00  0.00      P1    
ATOM    443  CA  ASP A 444     -83.799 105.437  -1.518  0.00  0.00      P1    
ATOM    444  CA  LEU A 445     -82.901 102.162   0.176  0.00  0.00      P1    
ATOM    445  CA  PRO A 446     -81.604 102.995   3.691  0.00  0.00      P1    
ATOM    446  CA  LEU A 447     -78.293 101.104   3.633  0.00  0.00      P1    
ATOM    447  CA  VAL A 448     -78.425  98.068   1.384  0.00  0.00      P1    
ATOM    448  CA  ARG A 449     -77.220  94.674   2.496  0.00  0.00      P1    
ATOM    449  CA  LYS A 450     -77.249  92.881  -0.867  0.00  0.00      P1    
ATOM    450  CA  ARG A 451     -79.553  93.642  -3.795  0.00  0.00      P1    
ATOM    451  CA  THR A 452     -79.516  91.844  -7.120  0.00  0.00      P1    
ATOM    452  CA  ILE A 453     -81.097  92.929 -10.385  0.00  0.00      P1    
ATOM    453  CA  SER A 454     -80.838  89.740 -12.473  0.00  0.00      P1    
ATOM    454  CA  ILE A 455     -82.091  88.888 -15.954  0.00  0.00      P1    
ATOM    455  CA  TRP A 456     -82.074  85.379 -17.472  0.00  0.00      P1    
ATOM    456  CA  GLY A 457     -84.287  82.865 -19.285  0.00  0.00      P1    
ATOM    457  CA  THR A 458     -85.040  82.277 -22.937  0.00  0.00      P1    
ATOM    458  CA  THR A 459     -87.509  83.758 -25.427  0.00  0.00      P1    
ATOM    459  CA  LEU A 460     -90.197  81.304 -24.265  0.00  0.00      P1    
ATOM    460  CA  TYR A 461     -89.814  82.758 -20.779  0.00  0.00      P1    
ATOM    461  CA  PRO A 462     -87.718  85.938 -20.398  0.00  0.00      P1    
ATOM    462  CA  GLN A 463     -87.083  86.301 -16.663  0.00  0.00      P1    
ATOM    463  CA  VAL A 464     -85.986  89.194 -14.503  0.00  0.00      P1    
ATOM    464  CA  GLU A 465     -85.865  89.391 -10.687  0.00  0.00      P1    
ATOM    465  CA  ASP A 466     -85.066  92.429  -8.526  0.00  0.00      P1    
ATOM    466  CA  LYS A 467     -84.672  91.534  -4.880  0.00  0.00      P1    
ATOM    467  CA  VAL A 468     -83.617  93.814  -2.060  0.00  0.00      P1    
ATOM    468  CA  GLU A 469     -82.057  92.978   1.265  0.00  0.00      P1    
ATOM    469  CA  ASN A 470     -82.158  96.019   3.495  0.00  0.00      P1    
ATOM    470  CA  ASP A 471     -81.070  97.000   6.993  0.00  0.00      P1    
ATOM    471  CA  ALA B   2    -109.506  65.469  84.583  0.00  0.00      P2    
ATOM    472  CA  ASN B   3    -108.622  63.936  81.217  0.00  0.00      P2    
ATOM    473  CA  LYS B   4    -112.369  63.645  80.432  0.00  0.00      P2    
ATOM    474  CA  ALA B   5    -112.932  67.341  81.223  0.00  0.00      P2    
ATOM    475  CA  VAL B   6    -110.154  68.311  78.787  0.00  0.00      P2    
ATOM    476  CA  ASN B   7    -111.498  65.770  76.208  0.00  0.00      P2    
ATOM    477  CA  ASP B   8    -114.996  67.262  76.412  0.00  0.00      P2    
ATOM    478  CA  PHE B   9    -113.717  70.844  76.023  0.00  0.00      P2    
ATOM    479  CA  ILE B  10    -111.347  70.144  73.129  0.00  0.00      P2    
ATOM    480  CA  LEU B  11    -113.818  67.954  71.205  0.00  0.00      P2    
ATOM    481  CA  ALA B  12    -116.545  70.581  71.830  0.00  0.00      P2    
ATOM    482  CA  MET B  13    -114.580  73.238  69.922  0.00  0.00      P2    
ATOM    483  CA  ASN B  14    -115.962  73.833  66.447  0.00  0.00      P2    
ATOM    484  CA  TYR B  15    -114.032  75.840  63.900  0.00  0.00      P2    
ATOM    485  CA  ASP B  16    -112.536  75.394  60.415  0.00  0.00      P2    
ATOM    486  CA  LYS B  17    -110.202  72.457  60.975  0.00  0.00      P2    
ATOM    487  CA  LYS B  18    -109.740  71.149  57.448  0.00  0.00      P2    
ATOM    488  CA  LYS B  19    -108.751  74.284  55.553  0.00  0.00      P2    
ATOM    489  CA  LEU B  20    -106.243  76.883  56.578  0.00  0.00      P2    
ATOM    490  CA  LEU B  21    -106.139  79.316  53.681  0.00  0.00      P2    
ATOM    491  CA  THR B  22    -107.313  79.068  50.067  0.00  0.00      P2    
ATOM    492  CA  HIS B  23    -105.505  80.991  47.324  0.00  0.00      P2    
ATOM    493  CA  GLN B  24    -107.114  82.185  44.107  0.00  0.00      P2    
ATOM    494  CA  GLY B  25    -104.613  83.464  41.537  0.00  0.00      P2    
ATOM    495  CA  GLU B  26    -105.211  84.847  38.036  0.00  0.00      P2    
ATOM    496  CA  SER B  27    -108.474  84.215  36.180  0.00  0.00      P2    
ATOM    497  CA  ILE B  28    -109.044  84.278  32.429  0.00  0.00      P2    
ATOM    498  CA  GLU B  29    -111.901  82.912  30.296  0.00  0.00      P2    
ATOM    499  CA  ASN B  30    -111.392  79.930  27.991  0.00  0.00      P2    
ATOM    500  CA  ARG B  31    -110.480  81.225  24.551  0.00  0.00      P2    
ATOM    501  CA  PHE B  32    -107.875  80.979  21.834  0.00  0.00      P2    
ATOM    502  CA  ILE B  33    -106.527  84.092  20.180  0.00  0.00      P2    
ATOM    503  CA  LYS B  34    -103.493  84.858  18.065  0.00  0.00      P2    
ATOM    504  CA  GLU B  35    -101.622  88.092  17.399  0.00  0.00      P2    
ATOM    505  CA  GLY B  36     -99.167  88.350  14.500  0.00  0.00      P2    
ATOM    506  CA  ASN B  37     -96.317  90.597  13.432  0.00  0.00      P2    
ATOM    507  CA  GLN B  38     -93.362  90.229  11.079  0.00  0.00      P2    
ATOM    508  CA  LEU B  39     -89.803  90.179  12.423  0.00  0.00      P2    
ATOM    509  CA  PRO B  40     -86.884  89.555   9.966  0.00  0.00      P2    
ATOM    510  CA  ASP B  41     -87.125  86.222   8.048  0.00  0.00      P2    
ATOM    511  CA  GLU B  42     -90.169  85.118  10.045  0.00  0.00      P2    
ATOM    512  CA  PHE B  43     -93.802  85.824  10.729  0.00  0.00      P2    
ATOM    513  CA  VAL B  44     -94.232  85.373  14.431  0.00  0.00      P2    
ATOM    514  CA  VAL B  45     -97.540  84.362  15.930  0.00  0.00      P2    
ATOM    515  CA  ILE B  46     -97.920  85.137  19.630  0.00  0.00      P2    
ATOM    516  CA  GLU B  47    -100.710  82.753  20.557  0.00  0.00      P2    
ATOM    517  CA  ARG B  48    -102.518  83.131  23.855  0.00  0.00      P2    
ATOM    518  CA  LYS B  49    -104.748  80.444  25.325  0.00  0.00      P2    
ATOM    519  CA  LYS B  50    -106.360  79.624  28.645  0.00  0.00      P2    
ATOM    520  CA  ARG B  51    -105.114  76.730  30.742  0.00  0.00      P2    
ATOM    521  CA  SER B  52    -105.786  75.705  34.351  0.00  0.00      P2    
ATOM    522  CA  LEU B  53    -103.518  74.597  37.176  0.00  0.00      P2    
ATOM    523  CA  SER B  54    -104.632  72.888  40.398  0.00  0.00      P2    
ATOM    524  CA  THR B  55    -102.342  72.353  43.419  0.00  0.00      P2    
ATOM    525  CA  ASN B  56    -102.995  71.174  47.007  0.00  0.00      P2    
ATOM    526  CA  THR B  57    -100.285  71.432  49.674  0.00  0.00      P2    
ATOM    527  CA  SER B  58    -100.075  70.882  53.411  0.00  0.00      P2    
ATOM    528  CA  ASP B  59     -96.392  71.871  53.116  0.00  0.00      P2    
ATOM    529  CA  ILE B  60     -95.947  75.174  54.972  0.00  0.00      P2    
ATOM    530  CA  SER B  61     -92.521  76.853  54.733  0.00  0.00      P2    
ATOM    531  CA  VAL B  62     -90.014  76.665  57.586  0.00  0.00      P2    
ATOM    532  CA  THR B  63     -88.082  79.919  57.969  0.00  0.00      P2    
ATOM    533  CA  ALA B  64     -85.433  80.933  60.510  0.00  0.00      P2    
ATOM    534  CA  THR B  65     -87.958  83.163  62.258  0.00  0.00      P2    
ATOM    535  CA  ASN B  66     -90.396  80.243  62.340  0.00  0.00      P2    
ATOM    536  CA  ASP B  67     -87.837  77.901  64.026  0.00  0.00      P2    
ATOM    537  CA  SER B  68     -88.706  79.188  67.500  0.00  0.00      P2    
ATOM    538  CA  ARG B  69     -92.444  78.608  67.008  0.00  0.00      P2    
ATOM    539  CA  LEU B  70     -91.873  75.329  65.157  0.00  0.00      P2    
ATOM    540  CA  TYR B  71     -90.715  72.018  66.506  0.00  0.00      P2    
ATOM    541  CA  PRO B  72     -92.507  68.604  66.493  0.00  0.00      P2    
ATOM    542  CA  GLY B  73     -95.699  68.142  68.541  0.00  0.00      P2    
ATOM    543  CA  ALA B  74     -95.888  71.777  69.590  0.00  0.00      P2    
ATOM    544  CA  LEU B  75     -99.333  73.101  70.476  0.00  0.00      P2    
ATOM    545  CA  LEU B  76     -99.970  76.503  68.890  0.00  0.00      P2    
ATOM    546  CA  VAL B  77    -102.734  79.075  68.645  0.00  0.00      P2    
ATOM    547  CA  VAL B  78    -104.213  80.105  65.314  0.00  0.00      P2    
ATOM    548  CA  ASP B  79    -105.143  83.666  64.497  0.00  0.00      P2    
ATOM    549  CA  GLU B  80    -102.882  86.058  62.567  0.00  0.00      P2    
ATOM    550  CA  THR B  81     -99.859  84.177  63.928  0.00  0.00      P2    
ATOM    551  CA  LEU B  82    -100.483  81.041  61.796  0.00  0.00      P2    
ATOM    552  CA  LEU B  83    -101.190  83.173  58.718  0.00  0.00      P2    
ATOM    553  CA  GLU B  84     -97.872  84.996  59.208  0.00  0.00      P2    
ATOM    554  CA  ASN B  85     -96.255  81.526  59.222  0.00  0.00      P2    
ATOM    555  CA  ASN B  86     -95.030  81.802  62.798  0.00  0.00      P2    
ATOM    556  CA  PRO B  87     -97.887  80.313  64.914  0.00  0.00      P2    
ATOM    557  CA  THR B  88     -97.616  81.624  68.516  0.00  0.00      P2    
ATOM    558  CA  LEU B  89     -96.654  79.196  71.260  0.00  0.00      P2    
ATOM    559  CA  LEU B  90     -98.303  79.106  74.673  0.00  0.00      P2    
ATOM    560  CA  ALA B  91     -96.756  78.884  78.136  0.00  0.00      P2    
ATOM    561  CA  VAL B  92     -99.189  76.134  79.148  0.00  0.00      P2    
ATOM    562  CA  ASP B  93     -98.023  72.526  79.337  0.00  0.00      P2    
ATOM    563  CA  ARG B  94     -98.661  70.014  76.580  0.00  0.00      P2    
ATOM    564  CA  ALA B  95     -99.136  66.293  77.210  0.00  0.00      P2    
ATOM    565  CA  PRO B  96     -96.576  63.685  76.030  0.00  0.00      P2    
ATOM    566  CA  MET B  97     -96.122  63.394  72.277  0.00  0.00      P2    
ATOM    567  CA  THR B  98     -94.411  60.453  70.641  0.00  0.00      P2    
ATOM    568  CA  TYR B  99     -92.349  61.197  67.572  0.00  0.00      P2    
ATOM    569  CA  SER B 100     -91.265  58.705  64.970  0.00  0.00      P2    
ATOM    570  CA  ILE B 101     -88.256  59.406  62.827  0.00  0.00      P2    
ATOM    571  CA  ASP B 102     -87.819  57.469  59.606  0.00  0.00      P2    
ATOM    572  CA  LEU B 103     -84.127  56.837  58.949  0.00  0.00      P2    
ATOM    573  CA  PRO B 104     -82.580  53.501  57.904  0.00  0.00      P2    
ATOM    574  CA  GLY B 105     -80.728  52.347  60.998  0.00  0.00      P2    
ATOM    575  CA  LEU B 106     -83.099  53.335  63.789  0.00  0.00      P2    
ATOM    576  CA  ALA B 107     -84.661  50.562  65.859  0.00  0.00      P2    
ATOM    577  CA  SER B 108     -87.152  50.683  68.770  0.00  0.00      P2    
ATOM    578  CA  SER B 109     -85.713  53.289  71.186  0.00  0.00      P2    
ATOM    579  CA  ASP B 110     -83.979  55.079  68.322  0.00  0.00      P2    
ATOM    580  CA  SER B 111     -87.028  54.817  66.002  0.00  0.00      P2    
ATOM    581  CA  PHE B 112     -89.277  56.712  68.401  0.00  0.00      P2    
ATOM    582  CA  LEU B 113     -88.534  59.643  70.687  0.00  0.00      P2    
ATOM    583  CA  GLN B 114     -90.859  60.904  73.396  0.00  0.00      P2    
ATOM    584  CA  VAL B 115     -90.891  64.455  74.739  0.00  0.00      P2    
ATOM    585  CA  GLU B 116     -93.260  64.764  77.689  0.00  0.00      P2    
ATOM    586  CA  ASP B 117     -94.002  68.458  77.277  0.00  0.00      P2    
ATOM    587  CA  PRO B 118     -93.015  70.047  73.932  0.00  0.00      P2    
ATOM    588  CA  SER B 119     -90.539  72.925  74.289  0.00  0.00      P2    
ATOM    589  CA  ASN B 120     -88.253  74.442  71.661  0.00  0.00      P2    
ATOM    590  CA  SER B 121     -85.136  73.419  73.571  0.00  0.00      P2    
ATOM    591  CA  SER B 122     -86.089  69.847  74.466  0.00  0.00      P2    
ATOM    592  CA  VAL B 123     -87.709  68.850  71.150  0.00  0.00      P2    
ATOM    593  CA  ARG B 124     -85.103  70.410  68.834  0.00  0.00      P2    
ATOM    594  CA  GLY B 125     -82.333  68.868  70.897  0.00  0.00      P2    
ATOM    595  CA  ALA B 126     -83.985  65.435  71.002  0.00  0.00      P2    
ATOM    596  CA  VAL B 127     -84.507  65.365  67.236  0.00  0.00      P2    
ATOM    597  CA  ASN B 128     -81.086  66.858  66.398  0.00  0.00      P2    
ATOM    598  CA  ASP B 129     -79.290  64.563  68.886  0.00  0.00      P2    
ATOM    599  CA  LEU B 130     -80.916  61.460  67.385  0.00  0.00      P2    
ATOM    600  CA  LEU B 131     -80.022  62.635  63.883  0.00  0.00      P2    
ATOM    601  CA  ALA B 132     -76.445  63.331  64.964  0.00  0.00      P2    
ATOM    602  CA  LYS B 133     -75.971  59.853  66.412  0.00  0.00      P2    
ATOM    603  CA  TRP B 134     -77.628  58.312  63.375  0.00  0.00      P2    
ATOM    604  CA  HIS B 135     -75.378  60.287  60.980  0.00  0.00      P2    
ATOM    605  CA  GLN B 136     -72.253  59.180  62.821  0.00  0.00      P2    
ATOM    606  CA  ASP B 137     -73.154  55.493  63.241  0.00  0.00      P2    
ATOM    607  CA  TYR B 138     -75.543  54.603  60.416  0.00  0.00      P2    
ATOM    608  CA  GLY B 139     -74.871  57.501  58.004  0.00  0.00      P2    
ATOM    609  CA  GLN B 140     -71.949  56.213  55.963  0.00  0.00      P2    
ATOM    610  CA  VAL B 141     -73.508  52.713  55.839  0.00  0.00      P2    
ATOM    611  CA  ASN B 142     -77.068  53.718  54.978  0.00  0.00      P2    
ATOM    612  CA  ASN B 143     -78.342  56.934  53.429  0.00  0.00      P2    
ATOM    613  CA  VAL B 144     -81.755  58.293  54.352  0.00  0.00      P2    
ATOM    614  CA  PRO B 145     -84.000  57.618  51.297  0.00  0.00      P2    
ATOM    615  CA  ALA B 146     -85.040  60.678  49.332  0.00  0.00      P2    
ATOM    616  CA  ARG B 147     -88.582  60.170  48.057  0.00  0.00      P2    
ATOM    617  CA  MET B 148     -88.990  62.957  45.574  0.00  0.00      P2    
ATOM    618  CA  GLN B 149     -91.719  65.327  44.927  0.00  0.00      P2    
ATOM    619  CA  TYR B 150     -91.154  66.993  41.585  0.00  0.00      P2    
ATOM    620  CA  GLU B 151     -92.911  70.161  40.494  0.00  0.00      P2    
ATOM    621  CA  LYS B 152     -92.010  72.263  37.413  0.00  0.00      P2    
ATOM    622  CA  ILE B 153     -93.822  75.008  35.541  0.00  0.00      P2    
ATOM    623  CA  THR B 154     -93.382  77.544  32.735  0.00  0.00      P2    
ATOM    624  CA  ALA B 155     -93.550  81.200  33.761  0.00  0.00      P2    
ATOM    625  CA  HIS B 156     -95.929  83.297  31.700  0.00  0.00      P2    
ATOM    626  CA  SER B 157     -97.920  84.963  34.463  0.00  0.00      P2    
ATOM    627  CA  MET B 158     -96.706  85.690  38.007  0.00  0.00      P2    
ATOM    628  CA  GLU B 159     -99.628  83.857  39.640  0.00  0.00      P2    
ATOM    629  CA  GLN B 160     -99.147  80.350  38.189  0.00  0.00      P2    
ATOM    630  CA  LEU B 161     -95.698  79.834  39.767  0.00  0.00      P2    
ATOM    631  CA  LYS B 162     -96.987  80.585  43.277  0.00  0.00      P2    
ATOM    632  CA  VAL B 163     -99.737  77.979  42.894  0.00  0.00      P2    
ATOM    633  CA  LYS B 164     -97.348  75.211  41.795  0.00  0.00      P2    
ATOM    634  CA  PHE B 165     -94.426  75.749  44.154  0.00  0.00      P2    
ATOM    635  CA  GLY B 166     -96.316  77.016  47.186  0.00  0.00      P2    
ATOM    636  CA  SER B 167     -96.699  80.389  48.891  0.00  0.00      P2    
ATOM    637  CA  ASP B 168     -93.009  80.940  49.776  0.00  0.00      P2    
ATOM    638  CA  PHE B 169     -91.964  81.172  46.103  0.00  0.00      P2    
ATOM    639  CA  GLU B 170     -93.237  84.736  45.535  0.00  0.00      P2    
ATOM    640  CA  LYS B 171     -90.454  86.032  47.788  0.00  0.00      P2    
ATOM    641  CA  THR B 172     -87.670  83.451  47.328  0.00  0.00      P2    
ATOM    642  CA  GLY B 173     -87.893  83.213  43.535  0.00  0.00      P2    
ATOM    643  CA  ASN B 174     -88.321  86.986  43.103  0.00  0.00      P2    
ATOM    644  CA  SER B 175     -84.566  87.741  43.082  0.00  0.00      P2    
ATOM    645  CA  LEU B 176     -84.102  85.356  40.149  0.00  0.00      P2    
ATOM    646  CA  ASP B 177     -86.071  87.915  38.054  0.00  0.00      P2    
ATOM    647  CA  ILE B 178     -89.577  87.096  36.911  0.00  0.00      P2    
ATOM    648  CA  ASP B 179     -91.256  89.366  34.375  0.00  0.00      P2    
ATOM    649  CA  PHE B 180     -94.673  88.264  33.146  0.00  0.00      P2    
ATOM    650  CA  ASN B 181     -94.857  91.006  30.489  0.00  0.00      P2    
ATOM    651  CA  SER B 182     -91.818  89.772  28.534  0.00  0.00      P2    
ATOM    652  CA  VAL B 183     -93.445  86.340  28.170  0.00  0.00      P2    
ATOM    653  CA  HIS B 184     -96.862  87.877  27.372  0.00  0.00      P2    
ATOM    654  CA  SER B 185     -95.297  90.021  24.630  0.00  0.00      P2    
ATOM    655  CA  GLY B 186     -93.948  86.727  23.240  0.00  0.00      P2    
ATOM    656  CA  GLU B 187     -90.317  87.755  23.382  0.00  0.00      P2    
ATOM    657  CA  LYS B 188     -89.232  85.201  25.995  0.00  0.00      P2    
ATOM    658  CA  GLN B 189     -89.906  81.757  27.374  0.00  0.00      P2    
ATOM    659  CA  ILE B 190     -89.050  81.611  31.067  0.00  0.00      P2    
ATOM    660  CA  GLN B 191     -89.070  78.338  33.047  0.00  0.00      P2    
ATOM    661  CA  ILE B 192     -88.920  77.708  36.799  0.00  0.00      P2    
ATOM    662  CA  VAL B 193     -88.431  74.486  38.774  0.00  0.00      P2    
ATOM    663  CA  ASN B 194     -88.756  73.520  42.421  0.00  0.00      P2    
ATOM    664  CA  PHE B 195     -87.189  70.220  43.443  0.00  0.00      P2    
ATOM    665  CA  LYS B 196     -88.206  68.838  46.842  0.00  0.00      P2    
ATOM    666  CA  GLN B 197     -86.335  65.804  48.114  0.00  0.00      P2    
ATOM    667  CA  ILE B 198     -87.854  64.597  51.388  0.00  0.00      P2    
ATOM    668  CA  TYR B 199     -85.319  62.454  53.202  0.00  0.00      P2    
ATOM    669  CA  TYR B 200     -87.376  61.913  56.308  0.00  0.00      P2    
ATOM    670  CA  THR B 201     -90.237  63.194  58.358  0.00  0.00      P2    
ATOM    671  CA  VAL B 202     -90.722  63.404  62.086  0.00  0.00      P2    
ATOM    672  CA  SER B 203     -94.368  62.536  62.471  0.00  0.00      P2    
ATOM    673  CA  VAL B 204     -96.223  62.901  65.731  0.00  0.00      P2    
ATOM    674  CA  ASP B 205     -98.424  60.278  67.363  0.00  0.00      P2    
ATOM    675  CA  ALA B 206    -100.383  61.866  70.222  0.00  0.00      P2    
ATOM    676  CA  VAL B 207    -101.544  60.113  73.378  0.00  0.00      P2    
ATOM    677  CA  LYS B 208    -105.162  58.856  73.281  0.00  0.00      P2    
ATOM    678  CA  ASN B 209    -108.180  61.297  73.294  0.00  0.00      P2    
ATOM    679  CA  PRO B 210    -108.096  64.773  71.647  0.00  0.00      P2    
ATOM    680  CA  GLY B 211    -108.096  66.258  75.177  0.00  0.00      P2    
ATOM    681  CA  ASP B 212    -105.167  63.994  76.010  0.00  0.00      P2    
ATOM    682  CA  VAL B 213    -103.019  65.624  73.283  0.00  0.00      P2    
ATOM    683  CA  PHE B 214    -103.059  68.772  75.446  0.00  0.00      P2    
ATOM    684  CA  GLN B 215    -102.012  68.430  79.100  0.00  0.00      P2    
ATOM    685  CA  ASP B 216    -104.675  66.876  81.356  0.00  0.00      P2    
ATOM    686  CA  THR B 217    -103.146  68.243  84.575  0.00  0.00      P2    
ATOM    687  CA  VAL B 218    -103.829  71.562  82.866  0.00  0.00      P2    
ATOM    688  CA  THR B 219    -107.431  72.614  83.219  0.00  0.00      P2    
ATOM    689  CA  VAL B 220    -109.702  73.797  80.417  0.00  0.00      P2    
ATOM    690  CA  GLU B 221    -109.516  77.282  82.025  0.00  0.00      P2    
ATOM    691  CA  ASP B 222    -105.692  77.258  81.931  0.00  0.00      P2    
ATOM    692  CA  LEU B 223    -105.918  76.715  78.155  0.00  0.00      P2    
ATOM    693  CA  LYS B 224    -108.477  79.544  77.803  0.00  0.00      P2    
ATOM    694  CA  GLN B 225    -106.107  81.970  79.575  0.00  0.00      P2    
ATOM    695  CA  ARG B 226    -103.471  81.305  76.893  0.00  0.00      P2    
ATOM    696  CA  GLY B 227    -106.094  82.176  74.289  0.00  0.00      P2    
ATOM    697  CA  ILE B 228    -106.437  78.612  72.980  0.00  0.00      P2    
ATOM    698  CA  SER B 229    -110.058  77.610  72.632  0.00  0.00      P2    
ATOM    699  CA  ALA B 230    -112.228  78.448  69.629  0.00  0.00      P2    
ATOM    700  CA  GLU B 231    -111.202  82.112  70.109  0.00  0.00      P2    
ATOM    701  CA  ARG B 232    -107.823  81.167  68.712  0.00  0.00      P2    
ATOM    702  CA  PRO B 233    -108.183  77.628  67.233  0.00  0.00      P2    
ATOM    703  CA  LEU B 234    -105.800  74.992  68.582  0.00  0.00      P2    
ATOM    704  CA  VAL B 235    -103.322  73.205  66.338  0.00  0.00      P2    
ATOM    705  CA  TYR B 236    -100.404  70.895  67.057  0.00  0.00      P2    
ATOM    706  CA  ILE B 237     -97.475  70.177  64.730  0.00  0.00      P2    
ATOM    707  CA  SER B 238     -98.337  66.796  63.217  0.00  0.00      P2    
ATOM    708  CA  SER B 239     -95.303  66.522  60.907  0.00  0.00      P2    
ATOM    709  CA  VAL B 240     -92.094  68.367  60.175  0.00  0.00      P2    
ATOM    710  CA  ALA B 241     -90.385  67.329  56.933  0.00  0.00      P2    
ATOM    711  CA  TYR B 242     -86.646  67.424  56.459  0.00  0.00      P2    
ATOM    712  CA  GLY B 243     -84.544  67.372  53.328  0.00  0.00      P2    
ATOM    713  CA  ARG B 244     -83.181  69.356  50.392  0.00  0.00      P2    
ATOM    714  CA  GLN B 245     -84.713  72.043  48.157  0.00  0.00      P2    
ATOM    715  CA  VAL B 246     -83.619  74.274  45.321  0.00  0.00      P2    
ATOM    716  CA  TYR B 247     -85.132  76.932  43.120  0.00  0.00      P2    
ATOM    717  CA  LEU B 248     -83.713  77.409  39.654  0.00  0.00      P2    
ATOM    718  CA  LYS B 249     -84.602  80.048  37.104  0.00  0.00      P2    
ATOM    719  CA  LEU B 250     -83.987  79.728  33.391  0.00  0.00      P2    
ATOM    720  CA  GLU B 251     -84.610  82.649  31.020  0.00  0.00      P2    
ATOM    721  CA  THR B 252     -84.441  82.248  27.237  0.00  0.00      P2    
ATOM    722  CA  THR B 253     -85.333  84.823  24.594  0.00  0.00      P2    
ATOM    723  CA  SER B 254     -87.086  82.832  21.911  0.00  0.00      P2    
ATOM    724  CA  LYS B 255     -89.814  82.762  19.286  0.00  0.00      P2    
ATOM    725  CA  SER B 256     -89.961  79.009  19.888  0.00  0.00      P2    
ATOM    726  CA  ASP B 257     -91.455  76.926  22.694  0.00  0.00      P2    
ATOM    727  CA  GLU B 258     -88.701  74.289  22.564  0.00  0.00      P2    
ATOM    728  CA  VAL B 259     -87.219  75.937  25.693  0.00  0.00      P2    
ATOM    729  CA  GLU B 260     -89.647  74.142  28.001  0.00  0.00      P2    
ATOM    730  CA  ALA B 261     -88.409  70.688  26.986  0.00  0.00      P2    
ATOM    731  CA  ALA B 262     -84.749  71.721  27.274  0.00  0.00      P2    
ATOM    732  CA  PHE B 263     -85.063  72.795  30.876  0.00  0.00      P2    
ATOM    733  CA  GLU B 264     -87.405  69.886  31.722  0.00  0.00      P2    
ATOM    734  CA  ALA B 265     -84.816  67.392  30.503  0.00  0.00      P2    
ATOM    735  CA  LEU B 266     -82.043  68.893  32.625  0.00  0.00      P2    
ATOM    736  CA  ILE B 267     -83.846  68.818  36.009  0.00  0.00      P2    
ATOM    737  CA  LYS B 268     -85.319  65.305  35.643  0.00  0.00      P2    
ATOM    738  CA  GLY B 269     -81.952  63.604  36.099  0.00  0.00      P2    
ATOM    739  CA  VAL B 270     -81.840  62.492  32.464  0.00  0.00      P2    
ATOM    740  CA  LYS B 271     -79.744  65.664  32.022  0.00  0.00      P2    
ATOM    741  CA  VAL B 272     -78.728  67.708  28.990  0.00  0.00      P2    
ATOM    742  CA  ALA B 273     -75.460  67.040  27.207  0.00  0.00      P2    
ATOM    743  CA  PRO B 274     -74.172  67.994  23.701  0.00  0.00      P2    
ATOM    744  CA  GLN B 275     -75.774  66.444  20.593  0.00  0.00      P2    
ATOM    745  CA  THR B 276     -79.251  67.364  21.781  0.00  0.00      P2    
ATOM    746  CA  GLU B 277     -81.051  70.571  20.776  0.00  0.00      P2    
ATOM    747  CA  TRP B 278     -81.584  71.293  24.485  0.00  0.00      P2    
ATOM    748  CA  LYS B 279     -77.856  72.057  24.954  0.00  0.00      P2    
ATOM    749  CA  GLN B 280     -78.036  74.966  22.504  0.00  0.00      P2    
ATOM    750  CA  ILE B 281     -80.987  76.529  24.343  0.00  0.00      P2    
ATOM    751  CA  LEU B 282     -79.249  76.171  27.741  0.00  0.00      P2    
ATOM    752  CA  ASP B 283     -76.067  77.854  26.417  0.00  0.00      P2    
ATOM    753  CA  ASN B 284     -78.045  80.915  25.303  0.00  0.00      P2    
ATOM    754  CA  THR B 285     -79.842  81.012  28.641  0.00  0.00      P2    
ATOM    755  CA  GLU B 286     -79.157  83.030  31.751  0.00  0.00      P2    
ATOM    756  CA  VAL B 287     -79.503  81.202  35.023  0.00  0.00      P2    
ATOM    757  CA  LYS B 288     -80.061  82.703  38.425  0.00  0.00      P2    
ATOM    758  CA  ALA B 289     -80.059  80.380  41.363  0.00  0.00      P2    
ATOM    759  CA  VAL B 290     -80.022  80.008  45.201  0.00  0.00      P2    
ATOM    760  CA  ILE B 291     -79.434  76.442  46.685  0.00  0.00      P2    
ATOM    761  CA  LEU B 292     -81.310  75.620  49.920  0.00  0.00      P2    
ATOM    762  CA  GLY B 293     -81.022  73.201  52.806  0.00  0.00      P2    
ATOM    763  CA  GLY B 294     -79.968  69.571  52.595  0.00  0.00      P2    
ATOM    764  CA  ASP B 295     -77.789  67.852  55.154  0.00  0.00      P2    
ATOM    765  CA  PRO B 296     -74.222  69.361  55.148  0.00  0.00      P2    
ATOM    766  CA  SER B 297     -71.729  67.525  52.975  0.00  0.00      P2    
ATOM    767  CA  SER B 298     -67.957  67.277  52.561  0.00  0.00      P2    
ATOM    768  CA  GLY B 299     -68.339  68.654  49.030  0.00  0.00      P2    
ATOM    769  CA  ALA B 300     -69.171  72.119  47.750  0.00  0.00      P2    
ATOM    770  CA  ARG B 301     -69.322  70.998  44.083  0.00  0.00      P2    
ATOM    771  CA  VAL B 302     -72.515  73.015  43.567  0.00  0.00      P2    
ATOM    772  CA  VAL B 303     -70.948  76.436  42.836  0.00  0.00      P2    
ATOM    773  CA  THR B 304     -69.207  75.576  39.567  0.00  0.00      P2    
ATOM    774  CA  GLY B 305     -70.904  75.536  36.152  0.00  0.00      P2    
ATOM    775  CA  LYS B 306     -74.584  75.877  35.340  0.00  0.00      P2    
ATOM    776  CA  VAL B 307     -75.685  72.471  34.001  0.00  0.00      P2    
ATOM    777  CA  ASP B 308     -73.118  71.054  36.467  0.00  0.00      P2    
ATOM    778  CA  MET B 309     -74.799  72.988  39.314  0.00  0.00      P2    
ATOM    779  CA  VAL B 310     -78.053  71.103  38.715  0.00  0.00      P2    
ATOM    780  CA  GLU B 311     -76.257  67.755  38.402  0.00  0.00      P2    
ATOM    781  CA  ASP B 312     -74.647  68.344  41.854  0.00  0.00      P2    
ATOM    782  CA  LEU B 313     -78.033  69.251  43.373  0.00  0.00      P2    
ATOM    783  CA  ILE B 314     -79.456  65.982  42.052  0.00  0.00      P2    
ATOM    784  CA  GLN B 315     -76.505  63.966  43.464  0.00  0.00      P2    
ATOM    785  CA  GLU B 316     -76.831  65.712  46.857  0.00  0.00      P2    
ATOM    786  CA  GLY B 317     -80.573  65.073  46.858  0.00  0.00      P2    
ATOM    787  CA  SER B 318     -80.083  61.385  46.011  0.00  0.00      P2    
ATOM    788  CA  ARG B 319     -77.983  60.768  49.103  0.00  0.00      P2    
ATOM    789  CA  PHE B 320     -77.711  61.692  52.727  0.00  0.00      P2    
ATOM    790  CA  THR B 321     -74.038  62.589  53.182  0.00  0.00      P2    
ATOM    791  CA  ALA B 322     -74.518  62.276  56.935  0.00  0.00      P2    
ATOM    792  CA  ASP B 323     -71.914  64.693  58.270  0.00  0.00      P2    
ATOM    793  CA  HIS B 324     -74.530  66.742  60.097  0.00  0.00      P2    
ATOM    794  CA  PRO B 325     -78.319  66.434  60.749  0.00  0.00      P2    
ATOM    795  CA  GLY B 326     -80.784  67.072  57.890  0.00  0.00      P2    
ATOM    796  CA  LEU B 327     -82.580  70.401  58.040  0.00  0.00      P2    
ATOM    797  CA  PRO B 328     -86.355  71.199  58.104  0.00  0.00      P2    
ATOM    798  CA  ILE B 329     -87.656  72.132  54.633  0.00  0.00      P2    
ATOM    799  CA  SER B 330     -91.405  72.289  55.373  0.00  0.00      P2    
ATOM    800  CA  TYR B 331     -93.843  71.567  58.201  0.00  0.00      P2    
ATOM    801  CA  THR B 332     -97.543  70.842  58.527  0.00  0.00      P2    
ATOM    802  CA  THR B 333     -99.759  71.892  61.405  0.00  0.00      P2    
ATOM    803  CA  SER B 334    -103.065  70.232  62.129  0.00  0.00      P2    
ATOM    804  CA  PHE B 335    -106.091  71.511  63.999  0.00  0.00      P2    
ATOM    805  CA  LEU B 336    -106.613  69.726  67.275  0.00  0.00      P2    
ATOM    806  CA  ARG B 337    -110.133  69.191  68.470  0.00  0.00      P2    
ATOM    807  CA  ASP B 338    -110.668  65.905  66.691  0.00  0.00      P2    
ATOM    808  CA  ASN B 339    -107.148  66.018  65.163  0.00  0.00      P2    
ATOM    809  CA  VAL B 340    -107.961  67.061  61.581  0.00  0.00      P2    
ATOM    810  CA  VAL B 341    -105.231  68.177  59.138  0.00  0.00      P2    
ATOM    811  CA  ALA B 342    -104.772  71.819  58.076  0.00  0.00      P2    
ATOM    812  CA  THR B 343    -104.202  72.151  54.316  0.00  0.00      P2    
ATOM    813  CA  PHE B 344    -104.004  75.068  51.876  0.00  0.00      P2    
ATOM    814  CA  GLN B 345    -105.258  74.714  48.308  0.00  0.00      P2    
ATOM    815  CA  ASN B 346    -104.154  76.996  45.507  0.00  0.00      P2    
ATOM    816  CA  SER B 347    -106.198  77.202  42.285  0.00  0.00      P2    
ATOM    817  CA  THR B 348    -105.667  79.410  39.241  0.00  0.00      P2    
ATOM    818  CA  ASP B 349    -106.375  79.766  35.537  0.00  0.00      P2    
ATOM    819  CA  TYR B 350    -103.697  81.454  33.486  0.00  0.00      P2    
ATOM    820  CA  VAL B 351    -102.605  82.559  30.053  0.00  0.00      P2    
ATOM    821  CA  GLU B 352    -100.052  80.427  28.263  0.00  0.00      P2    
ATOM    822  CA  THR B 353     -98.028  82.368  25.727  0.00  0.00      P2    
ATOM    823  CA  LYS B 354     -96.738  80.036  23.058  0.00  0.00      P2    
ATOM    824  CA  VAL B 355     -94.665  81.611  20.313  0.00  0.00      P2    
ATOM    825  CA  THR B 356     -94.115  80.029  16.909  0.00  0.00      P2    
ATOM    826  CA  ALA B 357     -92.139  81.426  13.988  0.00  0.00      P2    
ATOM    827  CA  TYR B 358     -93.268  80.730  10.433  0.00  0.00      P2    
ATOM    828  CA  ARG B 359     -90.561  80.483   7.822  0.00  0.00      P2    
ATOM    829  CA  ASN B 360     -89.850  81.181   4.123  0.00  0.00      P2    
ATOM    830  CA  GLY B 361     -91.494  79.688   1.033  0.00  0.00      P2    
ATOM    831  CA  ASP B 362     -91.233  79.286  -2.737  0.00  0.00      P2    
ATOM    832  CA  LEU B 363     -93.663  79.272  -5.628  0.00  0.00      P2    
ATOM    833  CA  LEU B 364     -92.488  77.015  -8.411  0.00  0.00      P2    
ATOM    834  CA  LEU B 365     -93.947  77.212 -11.889  0.00  0.00      P2    
ATOM    835  CA  ASP B 366     -93.375  74.204 -14.127  0.00  0.00      P2    
ATOM    836  CA  HIS B 367     -94.737  73.791 -17.606  0.00  0.00      P2    
ATOM    837  CA  SER B 368     -93.994  70.526 -19.391  0.00  0.00      P2    
ATOM    838  CA  GLY B 369     -97.622  69.695 -20.244  0.00  0.00      P2    
ATOM    839  CA  ALA B 370     -99.530  69.065 -23.431  0.00  0.00      P2    
ATOM    840  CA  TYR B 371    -101.271  72.454 -23.331  0.00  0.00      P2    
ATOM    841  CA  VAL B 372     -99.745  75.918 -23.583  0.00  0.00      P2    
ATOM    842  CA  ALA B 373     -99.596  77.669 -20.220  0.00  0.00      P2    
ATOM    843  CA  GLN B 374    -100.155  81.280 -19.284  0.00  0.00      P2    
ATOM    844  CA  TYR B 375     -98.875  82.466 -15.926  0.00  0.00      P2    
ATOM    845  CA  TYR B 376     -99.588  85.648 -14.010  0.00  0.00      P2    
ATOM    846  CA  ILE B 377     -97.661  86.256 -10.777  0.00  0.00      P2    
ATOM    847  CA  THR B 378     -97.562  89.202  -8.362  0.00  0.00      P2    
ATOM    848  CA  TRP B 379     -96.495  89.354  -4.689  0.00  0.00      P2    
ATOM    849  CA  ASP B 380     -95.278  91.610  -1.843  0.00  0.00      P2    
ATOM    850  CA  GLU B 381     -92.203  91.160   0.345  0.00  0.00      P2    
ATOM    851  CA  LEU B 382     -91.994  92.630   3.842  0.00  0.00      P2    
ATOM    852  CA  SER B 383     -88.688  93.705   5.353  0.00  0.00      P2    
ATOM    853  CA  TYR B 384     -87.226  96.077   7.947  0.00  0.00      P2    
ATOM    854  CA  ASP B 385     -86.207  99.702   8.458  0.00  0.00      P2    
ATOM    855  CA  HIS B 386     -83.571 101.162  10.784  0.00  0.00      P2    
ATOM    856  CA  GLN B 387     -86.583 102.255  12.873  0.00  0.00      P2    
ATOM    857  CA  GLY B 388     -87.415  98.589  13.519  0.00  0.00      P2    
ATOM    858  CA  LYS B 389     -90.774  98.941  11.784  0.00  0.00      P2    
ATOM    859  CA  GLU B 390     -91.871  96.565   9.034  0.00  0.00      P2    
ATOM    860  CA  VAL B 391     -92.207  97.840   5.458  0.00  0.00      P2    
ATOM    861  CA  LEU B 392     -93.744  96.416   2.273  0.00  0.00      P2    
ATOM    862  CA  THR B 393     -92.223  96.288  -1.222  0.00  0.00      P2    
ATOM    863  CA  PRO B 394     -94.525  95.298  -4.176  0.00  0.00      P2    
ATOM    864  CA  LYS B 395     -92.893  93.172  -6.892  0.00  0.00      P2    
ATOM    865  CA  ALA B 396     -94.355  91.744 -10.101  0.00  0.00      P2    
ATOM    866  CA  TRP B 397     -93.542  89.076 -12.661  0.00  0.00      P2    
ATOM    867  CA  ASP B 398     -93.592  91.131 -15.810  0.00  0.00      P2    
ATOM    868  CA  ARG B 399     -93.536  88.312 -18.382  0.00  0.00      P2    
ATOM    869  CA  ASN B 400     -97.165  87.815 -17.452  0.00  0.00      P2    
ATOM    870  CA  GLY B 401     -99.721  88.376 -20.204  0.00  0.00      P2    
ATOM    871  CA  GLN B 402     -97.621  86.451 -22.716  0.00  0.00      P2    
ATOM    872  CA  ASP B 403     -98.157  82.718 -23.149  0.00  0.00      P2    
ATOM    873  CA  LEU B 404     -95.348  80.502 -21.900  0.00  0.00      P2    
ATOM    874  CA  THR B 405     -94.667  77.266 -23.717  0.00  0.00      P2    
ATOM    875  CA  ALA B 406     -93.330  73.941 -22.433  0.00  0.00      P2    
ATOM    876  CA  HIS B 407     -89.643  74.025 -21.520  0.00  0.00      P2    
ATOM    877  CA  PHE B 408     -90.601  76.828 -19.140  0.00  0.00      P2    
ATOM    878  CA  THR B 409     -89.645  76.713 -15.507  0.00  0.00      P2    
ATOM    879  CA  THR B 410     -88.933  79.430 -13.012  0.00  0.00      P2    
ATOM    880  CA  SER B 411     -89.056  79.656  -9.249  0.00  0.00      P2    
ATOM    881  CA  ILE B 412     -89.788  82.869  -7.392  0.00  0.00      P2    
ATOM    882  CA  PRO B 413     -88.338  82.625  -3.851  0.00  0.00      P2    
ATOM    883  CA  LEU B 414     -90.033  84.431  -0.991  0.00  0.00      P2    
ATOM    884  CA  LYS B 415     -89.004  85.238   2.590  0.00  0.00      P2    
ATOM    885  CA  GLY B 416     -90.712  84.291   5.871  0.00  0.00      P2    
ATOM    886  CA  ASN B 417     -91.787  87.932   5.847  0.00  0.00      P2    
ATOM    887  CA  VAL B 418     -93.954  87.395   2.764  0.00  0.00      P2    
ATOM    888  CA  ARG B 419     -97.646  87.643   2.243  0.00  0.00      P2    
ATOM    889  CA  ASN B 420    -100.182  88.217  -0.502  0.00  0.00      P2    
ATOM    890  CA  LEU B 421     -98.553  86.079  -3.226  0.00  0.00      P2    
ATOM    891  CA  SER B 422    -100.853  85.388  -6.185  0.00  0.00      P2    
ATOM    892  CA  VAL B 423    -100.313  82.794  -8.915  0.00  0.00      P2    
ATOM    893  CA  LYS B 424    -102.664  82.211 -11.837  0.00  0.00      P2    
ATOM    894  CA  ILE B 425    -102.491  79.526 -14.501  0.00  0.00      P2    
ATOM    895  CA  ARG B 426    -104.732  79.507 -17.537  0.00  0.00      P2    
ATOM    896  CA  GLU B 427    -104.438  76.552 -19.871  0.00  0.00      P2    
ATOM    897  CA  CYS B 428    -105.101  75.994 -23.537  0.00  0.00      P2    
ATOM    898  CA  THR B 429    -107.973  73.586 -24.032  0.00  0.00      P2    
ATOM    899  CA  GLY B 430    -109.543  71.595 -26.836  0.00  0.00      P2    
ATOM    900  CA  LEU B 431    -112.613  71.394 -24.583  0.00  0.00      P2    
ATOM    901  CA  ALA B 432    -115.804  73.082 -25.731  0.00  0.00      P2    
ATOM    902  CA  TRP B 433    -116.279  74.807 -22.355  0.00  0.00      P2    
ATOM    903  CA  GLU B 434    -113.923  77.645 -23.327  0.00  0.00      P2    
ATOM    904  CA  TRP B 435    -111.207  78.400 -25.916  0.00  0.00      P2    
ATOM    905  CA  TRP B 436    -108.722  78.610 -23.066  0.00  0.00      P2    
ATOM    906  CA  ARG B 437    -109.853  77.583 -19.644  0.00  0.00      P2    
ATOM    907  CA  THR B 438    -108.586  78.653 -16.301  0.00  0.00      P2    
ATOM    908  CA  VAL B 439    -107.766  75.542 -14.304  0.00  0.00      P2    
ATOM    909  CA  TYR B 440    -106.272  76.946 -11.186  0.00  0.00      P2    
ATOM    910  CA  GLU B 441    -105.681  80.349  -9.761  0.00  0.00      P2    
ATOM    911  CA  LYS B 442    -105.321  81.455  -6.188  0.00  0.00      P2    
ATOM    912  CA  THR B 443    -104.669  84.825  -4.665  0.00  0.00      P2    
ATOM    913  CA  ASP B 444    -103.361  85.987  -1.319  0.00  0.00      P2    
ATOM    914  CA  LEU B 445    -101.518  83.111   0.351  0.00  0.00      P2    
ATOM    915  CA  PRO B 446    -100.648  84.588   3.823  0.00  0.00      P2    
ATOM    916  CA  LEU B 447     -97.165  83.071   3.811  0.00  0.00      P2    
ATOM    917  CA  VAL B 448     -96.588  80.173   1.473  0.00  0.00      P2    
ATOM    918  CA  ARG B 449     -94.485  77.187   2.469  0.00  0.00      P2    
ATOM    919  CA  LYS B 450     -94.304  75.507  -0.929  0.00  0.00      P2    
ATOM    920  CA  ARG B 451     -96.815  75.804  -3.761  0.00  0.00      P2    
ATOM    921  CA  THR B 452     -96.411  74.078  -7.094  0.00  0.00      P2    
ATOM    922  CA  ILE B 453     -98.141  74.568 -10.427  0.00  0.00      P2    
ATOM    923  CA  SER B 454     -97.044  71.613 -12.553  0.00  0.00      P2    
ATOM    924  CA  ILE B 455     -98.415  70.507 -15.919  0.00  0.00      P2    
ATOM    925  CA  TRP B 456     -97.580  67.174 -17.605  0.00  0.00      P2    
ATOM    926  CA  GLY B 457     -99.167  64.167 -19.332  0.00  0.00      P2    
ATOM    927  CA  THR B 458     -99.792  63.479 -22.996  0.00  0.00      P2    
ATOM    928  CA  THR B 459    -102.375  64.732 -25.503  0.00  0.00      P2    
ATOM    929  CA  LEU B 460    -104.485  61.651 -24.676  0.00  0.00      P2    
ATOM    930  CA  TYR B 461    -104.661  62.798 -21.067  0.00  0.00      P2    
ATOM    931  CA  PRO B 462    -103.291  66.309 -20.346  0.00  0.00      P2    
ATOM    932  CA  GLN B 463    -102.704  66.634 -16.598  0.00  0.00      P2    
ATOM    933  CA  VAL B 464    -102.268  69.655 -14.374  0.00  0.00      P2    
ATOM    934  CA  GLU B 465    -102.062  70.255 -10.599  0.00  0.00      P2    
ATOM    935  CA  ASP B 466    -101.915  73.472  -8.558  0.00  0.00      P2    
ATOM    936  CA  LYS B 467    -101.383  72.669  -4.913  0.00  0.00      P2    
ATOM    937  CA  VAL B 468    -100.804  75.066  -2.076  0.00  0.00      P2    
ATOM    938  CA  GLU B 469     -99.098  74.584   1.251  0.00  0.00      P2    
ATOM    939  CA  ASN B 470     -99.381  77.746   3.289  0.00  0.00      P2    
ATOM    940  CA  ASP B 471     -99.734  79.069   6.812  0.00  0.00      P2    
ATOM    941  CA  ALA C   2    -120.374  42.160  84.387  0.00  0.00      P3    
ATOM    942  CA  ASN C   3    -119.183  40.746  81.057  0.00  0.00      P3    
ATOM    943  CA  LYS C   4    -122.794  39.692  80.389  0.00  0.00      P3    
ATOM    944  CA  ALA C   5    -124.094  43.200  81.189  0.00  0.00      P3    
ATOM    945  CA  VAL C   6    -121.690  44.806  78.700  0.00  0.00      P3    
ATOM    946  CA  ASN C   7    -122.476  42.035  76.169  0.00  0.00      P3    
ATOM    947  CA  ASP C   8    -126.232  42.693  76.456  0.00  0.00      P3    
ATOM    948  CA  PHE C   9    -125.755  46.463  76.027  0.00  0.00      P3    
ATOM    949  CA  ILE C  10    -123.449  46.183  73.005  0.00  0.00      P3    
ATOM    950  CA  LEU C  11    -125.510  43.475  71.319  0.00  0.00      P3    
ATOM    951  CA  ALA C  12    -128.630  45.646  71.906  0.00  0.00      P3    
ATOM    952  CA  MET C  13    -127.125  48.484  69.803  0.00  0.00      P3    
ATOM    953  CA  ASN C  14    -128.461  48.969  66.287  0.00  0.00      P3    
ATOM    954  CA  TYR C  15    -127.138  51.342  63.669  0.00  0.00      P3    
ATOM    955  CA  ASP C  16    -125.870  50.999  60.082  0.00  0.00      P3    
ATOM    956  CA  LYS C  17    -122.509  49.285  60.668  0.00  0.00      P3    
ATOM    957  CA  LYS C  18    -122.139  47.987  57.123  0.00  0.00      P3    
ATOM    958  CA  LYS C  19    -122.150  51.093  54.951  0.00  0.00      P3    
ATOM    959  CA  LEU C  20    -120.239  53.897  56.758  0.00  0.00      P3    
ATOM    960  CA  LEU C  21    -120.211  56.322  53.771  0.00  0.00      P3    
ATOM    961  CA  THR C  22    -121.121  55.891  50.099  0.00  0.00      P3    
ATOM    962  CA  HIS C  23    -119.653  58.147  47.385  0.00  0.00      P3    
ATOM    963  CA  GLN C  24    -121.413  58.907  44.108  0.00  0.00      P3    
ATOM    964  CA  GLY C  25    -119.237  60.671  41.518  0.00  0.00      P3    
ATOM    965  CA  GLU C  26    -120.088  61.811  37.973  0.00  0.00      P3    
ATOM    966  CA  SER C  27    -123.177  60.471  36.218  0.00  0.00      P3    
ATOM    967  CA  ILE C  28    -123.819  60.489  32.488  0.00  0.00      P3    
ATOM    968  CA  GLU C  29    -126.302  58.756  30.177  0.00  0.00      P3    
ATOM    969  CA  ASN C  30    -125.200  55.800  28.053  0.00  0.00      P3    
ATOM    970  CA  ARG C  31    -124.445  57.345  24.678  0.00  0.00      P3    
ATOM    971  CA  PHE C  32    -121.868  57.720  21.959  0.00  0.00      P3    
ATOM    972  CA  ILE C  33    -121.137  61.028  20.236  0.00  0.00      P3    
ATOM    973  CA  LYS C  34    -118.336  62.510  18.171  0.00  0.00      P3    
ATOM    974  CA  GLU C  35    -117.294  66.074  17.424  0.00  0.00      P3    
ATOM    975  CA  GLY C  36    -114.956  66.649  14.487  0.00  0.00      P3    
ATOM    976  CA  ASN C  37    -112.631  69.390  13.304  0.00  0.00      P3    
ATOM    977  CA  GLN C  38    -109.643  69.475  10.957  0.00  0.00      P3    
ATOM    978  CA  LEU C  39    -106.243  70.299  12.374  0.00  0.00      P3    
ATOM    979  CA  PRO C  40    -103.208  70.288   9.996  0.00  0.00      P3    
ATOM    980  CA  ASP C  41    -102.758  66.935   8.161  0.00  0.00      P3    
ATOM    981  CA  GLU C  42    -105.624  65.303  10.048  0.00  0.00      P3    
ATOM    982  CA  PHE C  43    -109.331  65.176  10.705  0.00  0.00      P3    
ATOM    983  CA  VAL C  44    -109.631  64.638  14.415  0.00  0.00      P3    
ATOM    984  CA  VAL C  45    -112.598  62.975  16.073  0.00  0.00      P3    
ATOM    985  CA  ILE C  46    -113.041  63.802  19.745  0.00  0.00      P3    
ATOM    986  CA  GLU C  47    -115.271  60.888  20.638  0.00  0.00      P3    
ATOM    987  CA  ARG C  48    -117.128  60.816  23.926  0.00  0.00      P3    
ATOM    988  CA  LYS C  49    -118.667  57.644  25.294  0.00  0.00      P3    
ATOM    989  CA  LYS C  50    -120.061  56.401  28.604  0.00  0.00      P3    
ATOM    990  CA  ARG C  51    -118.257  53.943  30.865  0.00  0.00      P3    
ATOM    991  CA  SER C  52    -118.706  52.873  34.500  0.00  0.00      P3    
ATOM    992  CA  LEU C  53    -116.248  52.157  37.323  0.00  0.00      P3    
ATOM    993  CA  SER C  54    -117.248  50.382  40.520  0.00  0.00      P3    
ATOM    994  CA  THR C  55    -114.718  50.237  43.360  0.00  0.00      P3    
ATOM    995  CA  ASN C  56    -115.023  49.159  47.018  0.00  0.00      P3    
ATOM    996  CA  THR C  57    -112.420  49.691  49.729  0.00  0.00      P3    
ATOM    997  CA  SER C  58    -112.480  49.339  53.498  0.00  0.00      P3    
ATOM    998  CA  ASP C  59    -109.032  50.973  53.281  0.00  0.00      P3    
ATOM    999  CA  ILE C  60    -109.263  54.314  55.092  0.00  0.00      P3    
ATOM   1000  CA  SER C  61    -106.324  56.705  54.713  0.00  0.00      P3    
ATOM   1001  CA  VAL C  62    -103.713  57.212  57.418  0.00  0.00      P3    
ATOM   1002  CA  THR C  63    -102.436  60.765  57.832  0.00  0.00      P3    
ATOM   1003  CA  ALA C  64     -99.951  62.420  60.211  0.00  0.00      P3    
ATOM   1004  CA  THR C  65    -102.734  63.833  62.385  0.00  0.00      P3    
ATOM   1005  CA  ASN C  66    -104.564  60.464  62.287  0.00  0.00      P3    
ATOM   1006  CA  ASP C  67    -101.539  58.772  63.980  0.00  0.00      P3    
ATOM   1007  CA  SER C  68    -102.776  59.691  67.466  0.00  0.00      P3    
ATOM   1008  CA  ARG C  69    -106.195  58.104  66.833  0.00  0.00      P3    
ATOM   1009  CA  LEU C  70    -104.461  55.209  65.118  0.00  0.00      P3    
ATOM   1010  CA  TYR C  71    -103.198  52.226  66.996  0.00  0.00      P3    
ATOM   1011  CA  PRO C  72    -104.541  48.623  66.574  0.00  0.00      P3    
ATOM   1012  CA  GLY C  73    -107.630  47.677  68.606  0.00  0.00      P3    
ATOM   1013  CA  ALA C  74    -108.412  51.265  69.560  0.00  0.00      P3    
ATOM   1014  CA  LEU C  75    -111.910  51.876  70.880  0.00  0.00      P3    
ATOM   1015  CA  LEU C  76    -113.463  54.714  68.912  0.00  0.00      P3    
ATOM   1016  CA  VAL C  77    -116.568  56.850  68.506  0.00  0.00      P3    
ATOM   1017  CA  VAL C  78    -118.240  57.391  65.184  0.00  0.00      P3    
ATOM   1018  CA  ASP C  79    -119.648  60.845  64.735  0.00  0.00      P3    
ATOM   1019  CA  GLU C  80    -117.972  63.494  62.553  0.00  0.00      P3    
ATOM   1020  CA  THR C  81    -114.580  62.349  63.851  0.00  0.00      P3    
ATOM   1021  CA  LEU C  82    -114.495  59.062  61.867  0.00  0.00      P3    
ATOM   1022  CA  LEU C  83    -115.749  60.882  58.752  0.00  0.00      P3    
ATOM   1023  CA  GLU C  84    -112.894  63.410  59.054  0.00  0.00      P3    
ATOM   1024  CA  ASN C  85    -110.555  60.349  59.238  0.00  0.00      P3    
ATOM   1025  CA  ASN C  86    -109.397  60.932  62.763  0.00  0.00      P3    
ATOM   1026  CA  PRO C  87    -111.901  59.120  65.036  0.00  0.00      P3    
ATOM   1027  CA  THR C  88    -111.640  60.456  68.601  0.00  0.00      P3    
ATOM   1028  CA  LEU C  89    -110.586  58.086  71.370  0.00  0.00      P3    
ATOM   1029  CA  LEU C  90    -112.399  57.509  74.640  0.00  0.00      P3    
ATOM   1030  CA  ALA C  91    -110.878  57.745  78.118  0.00  0.00      P3    
ATOM   1031  CA  VAL C  92    -112.616  54.543  79.225  0.00  0.00      P3    
ATOM   1032  CA  ASP C  93    -110.742  51.252  79.244  0.00  0.00      P3    
ATOM   1033  CA  ARG C  94    -110.734  48.625  76.543  0.00  0.00      P3    
ATOM   1034  CA  ALA C  95    -110.482  44.897  77.289  0.00  0.00      P3    
ATOM   1035  CA  PRO C  96    -107.472  42.932  75.955  0.00  0.00      P3    
ATOM   1036  CA  MET C  97    -106.797  42.641  72.253  0.00  0.00      P3    
ATOM   1037  CA  THR C  98    -104.502  40.103  70.680  0.00  0.00      P3    
ATOM   1038  CA  TYR C  99    -102.769  41.260  67.543  0.00  0.00      P3    
ATOM   1039  CA  SER C 100    -101.116  39.125  64.948  0.00  0.00      P3    
ATOM   1040  CA  ILE C 101     -98.523  40.590  62.646  0.00  0.00      P3    
ATOM   1041  CA  ASP C 102     -97.677  38.747  59.448  0.00  0.00      P3    
ATOM   1042  CA  LEU C 103     -93.884  38.932  59.107  0.00  0.00      P3    
ATOM   1043  CA  PRO C 104     -91.737  35.945  58.023  0.00  0.00      P3    
ATOM   1044  CA  GLY C 105     -89.560  34.710  60.874  0.00  0.00      P3    
ATOM   1045  CA  LEU C 106     -91.970  35.303  63.742  0.00  0.00      P3    
ATOM   1046  CA  ALA C 107     -93.070  32.388  65.889  0.00  0.00      P3    
ATOM   1047  CA  SER C 108     -95.578  32.104  68.760  0.00  0.00      P3    
ATOM   1048  CA  SER C 109     -95.043  35.156  71.005  0.00  0.00      P3    
ATOM   1049  CA  ASP C 110     -93.380  37.093  68.197  0.00  0.00      P3    
ATOM   1050  CA  SER C 111     -96.235  36.212  65.821  0.00  0.00      P3    
ATOM   1051  CA  PHE C 112     -98.745  37.549  68.329  0.00  0.00      P3    
ATOM   1052  CA  LEU C 113     -98.606  40.608  70.563  0.00  0.00      P3    
ATOM   1053  CA  GLN C 114    -101.115  41.341  73.322  0.00  0.00      P3    
ATOM   1054  CA  VAL C 115    -101.920  44.800  74.688  0.00  0.00      P3    
ATOM   1055  CA  GLU C 116    -104.305  44.553  77.629  0.00  0.00      P3    
ATOM   1056  CA  ASP C 117    -105.797  48.035  77.315  0.00  0.00      P3    
ATOM   1057  CA  PRO C 118    -105.126  49.899  74.032  0.00  0.00      P3    
ATOM   1058  CA  SER C 119    -103.413  53.287  74.249  0.00  0.00      P3    
ATOM   1059  CA  ASN C 120    -101.490  55.171  71.566  0.00  0.00      P3    
ATOM   1060  CA  SER C 121     -98.208  54.810  73.464  0.00  0.00      P3    
ATOM   1061  CA  SER C 122     -98.383  51.149  74.458  0.00  0.00      P3    
ATOM   1062  CA  VAL C 123     -99.791  49.779  71.192  0.00  0.00      P3    
ATOM   1063  CA  ARG C 124     -97.621  51.815  68.775  0.00  0.00      P3    
ATOM   1064  CA  GLY C 125     -94.583  50.962  70.871  0.00  0.00      P3    
ATOM   1065  CA  ALA C 126     -95.466  47.252  70.970  0.00  0.00      P3    
ATOM   1066  CA  VAL C 127     -95.984  47.055  67.202  0.00  0.00      P3    
ATOM   1067  CA  ASN C 128     -92.886  49.177  66.442  0.00  0.00      P3    
ATOM   1068  CA  ASP C 129     -90.758  47.166  68.910  0.00  0.00      P3    
ATOM   1069  CA  LEU C 130     -91.726  43.850  67.305  0.00  0.00      P3    
ATOM   1070  CA  LEU C 131     -91.091  45.238  63.832  0.00  0.00      P3    
ATOM   1071  CA  ALA C 132     -87.731  46.657  64.865  0.00  0.00      P3    
ATOM   1072  CA  LYS C 133     -86.619  43.363  66.403  0.00  0.00      P3    
ATOM   1073  CA  TRP C 134     -87.817  41.602  63.286  0.00  0.00      P3    
ATOM   1074  CA  HIS C 135     -85.918  44.032  60.996  0.00  0.00      P3    
ATOM   1075  CA  GLN C 136     -82.665  43.476  62.850  0.00  0.00      P3    
ATOM   1076  CA  ASP C 137     -82.908  39.702  63.336  0.00  0.00      P3    
ATOM   1077  CA  TYR C 138     -85.037  38.248  60.543  0.00  0.00      P3    
ATOM   1078  CA  GLY C 139     -85.090  41.211  58.159  0.00  0.00      P3    
ATOM   1079  CA  GLN C 140     -82.056  40.627  55.966  0.00  0.00      P3    
ATOM   1080  CA  VAL C 141     -82.677  36.855  55.780  0.00  0.00      P3    
ATOM   1081  CA  ASN C 142     -86.416  37.061  55.072  0.00  0.00      P3    
ATOM   1082  CA  ASN C 143     -88.175  40.068  53.599  0.00  0.00      P3    
ATOM   1083  CA  VAL C 144     -91.853  40.673  54.365  0.00  0.00      P3    
ATOM   1084  CA  PRO C 145     -93.873  39.508  51.288  0.00  0.00      P3    
ATOM   1085  CA  ALA C 146     -95.443  42.325  49.309  0.00  0.00      P3    
ATOM   1086  CA  ARG C 147     -98.814  41.117  48.063  0.00  0.00      P3    
ATOM   1087  CA  MET C 148     -99.836  43.802  45.658  0.00  0.00      P3    
ATOM   1088  CA  GLN C 149    -102.978  45.603  45.029  0.00  0.00      P3    
ATOM   1089  CA  TYR C 150    -102.669  47.334  41.715  0.00  0.00      P3    
ATOM   1090  CA  GLU C 151    -105.049  50.023  40.532  0.00  0.00      P3    
ATOM   1091  CA  LYS C 152    -104.688  52.125  37.384  0.00  0.00      P3    
ATOM   1092  CA  ILE C 153    -106.936  54.427  35.380  0.00  0.00      P3    
ATOM   1093  CA  THR C 154    -106.909  56.933  32.534  0.00  0.00      P3    
ATOM   1094  CA  ALA C 155    -107.957  60.433  33.594  0.00  0.00      P3    
ATOM   1095  CA  HIS C 156    -110.683  62.184  31.676  0.00  0.00      P3    
ATOM   1096  CA  SER C 157    -112.598  63.512  34.652  0.00  0.00      P3    
ATOM   1097  CA  MET C 158    -111.704  64.250  38.275  0.00  0.00      P3    
ATOM   1098  CA  GLU C 159    -114.543  62.110  39.671  0.00  0.00      P3    
ATOM   1099  CA  GLN C 160    -113.383  58.789  38.186  0.00  0.00      P3    
ATOM   1100  CA  LEU C 161    -109.926  59.047  39.799  0.00  0.00      P3    
ATOM   1101  CA  LYS C 162    -111.231  59.235  43.373  0.00  0.00      P3    
ATOM   1102  CA  VAL C 163    -113.489  56.235  42.808  0.00  0.00      P3    
ATOM   1103  CA  LYS C 164    -110.650  53.957  41.734  0.00  0.00      P3    
ATOM   1104  CA  PHE C 165    -107.818  55.163  43.980  0.00  0.00      P3    
ATOM   1105  CA  GLY C 166    -109.802  56.135  47.075  0.00  0.00      P3    
ATOM   1106  CA  SER C 167    -110.755  59.351  48.877  0.00  0.00      P3    
ATOM   1107  CA  ASP C 168    -107.206  60.636  49.482  0.00  0.00      P3    
ATOM   1108  CA  PHE C 169    -106.469  61.158  45.770  0.00  0.00      P3    
ATOM   1109  CA  GLU C 170    -108.277  64.529  45.402  0.00  0.00      P3    
ATOM   1110  CA  LYS C 171    -105.793  66.069  47.832  0.00  0.00      P3    
ATOM   1111  CA  THR C 172    -102.526  64.178  47.303  0.00  0.00      P3    
ATOM   1112  CA  GLY C 173    -102.821  63.880  43.530  0.00  0.00      P3    
ATOM   1113  CA  ASN C 174    -103.974  67.506  43.071  0.00  0.00      P3    
ATOM   1114  CA  SER C 175    -100.448  68.969  42.933  0.00  0.00      P3    
ATOM   1115  CA  LEU C 176     -99.533  66.549  40.148  0.00  0.00      P3    
ATOM   1116  CA  ASP C 177    -101.900  68.566  37.874  0.00  0.00      P3    
ATOM   1117  CA  ILE C 178    -105.122  67.106  36.494  0.00  0.00      P3    
ATOM   1118  CA  ASP C 179    -107.316  69.245  34.256  0.00  0.00      P3    
ATOM   1119  CA  PHE C 180    -110.446  67.364  33.203  0.00  0.00      P3    
ATOM   1120  CA  ASN C 181    -111.380  69.980  30.575  0.00  0.00      P3    
ATOM   1121  CA  SER C 182    -108.149  69.526  28.593  0.00  0.00      P3    
ATOM   1122  CA  VAL C 183    -108.937  65.803  28.215  0.00  0.00      P3    
ATOM   1123  CA  HIS C 184    -112.600  66.518  27.382  0.00  0.00      P3    
ATOM   1124  CA  SER C 185    -111.516  68.987  24.666  0.00  0.00      P3    
ATOM   1125  CA  GLY C 186    -109.411  66.087  23.324  0.00  0.00      P3    
ATOM   1126  CA  GLU C 187    -106.105  67.946  23.573  0.00  0.00      P3    
ATOM   1127  CA  LYS C 188    -104.552  65.721  26.258  0.00  0.00      P3    
ATOM   1128  CA  GLN C 189    -104.543  62.134  27.383  0.00  0.00      P3    
ATOM   1129  CA  ILE C 190    -103.759  62.156  31.114  0.00  0.00      P3    
ATOM   1130  CA  GLN C 191    -103.194  58.930  33.077  0.00  0.00      P3    
ATOM   1131  CA  ILE C 192    -102.888  58.394  36.822  0.00  0.00      P3    
ATOM   1132  CA  VAL C 193    -101.691  55.338  38.715  0.00  0.00      P3    
ATOM   1133  CA  ASN C 194    -101.785  54.130  42.315  0.00  0.00      P3    
ATOM   1134  CA  PHE C 195     -99.494  51.341  43.491  0.00  0.00      P3    
ATOM   1135  CA  LYS C 196    -100.206  49.764  46.893  0.00  0.00      P3    
ATOM   1136  CA  GLN C 197     -97.741  47.146  48.089  0.00  0.00      P3    
ATOM   1137  CA  ILE C 198     -99.065  45.635  51.326  0.00  0.00      P3    
ATOM   1138  CA  TYR C 199     -96.207  43.988  53.171  0.00  0.00      P3    
ATOM   1139  CA  TYR C 200     -98.144  42.968  56.223  0.00  0.00      P3    
ATOM   1140  CA  THR C 201    -101.223  43.668  58.220  0.00  0.00      P3    
ATOM   1141  CA  VAL C 202    -101.665  43.659  61.957  0.00  0.00      P3    
ATOM   1142  CA  SER C 203    -105.088  42.184  62.486  0.00  0.00      P3    
ATOM   1143  CA  VAL C 204    -106.922  42.425  65.750  0.00  0.00      P3    
ATOM   1144  CA  ASP C 205    -108.528  39.568  67.634  0.00  0.00      P3    
ATOM   1145  CA  ALA C 206    -110.261  40.207  70.960  0.00  0.00      P3    
ATOM   1146  CA  VAL C 207    -111.575  38.191  73.881  0.00  0.00      P3    
ATOM   1147  CA  LYS C 208    -114.918  36.347  73.419  0.00  0.00      P3    
ATOM   1148  CA  ASN C 209    -118.331  38.212  73.306  0.00  0.00      P3    
ATOM   1149  CA  PRO C 210    -118.793  41.610  71.542  0.00  0.00      P3    
ATOM   1150  CA  GLY C 211    -119.274  43.026  75.083  0.00  0.00      P3    
ATOM   1151  CA  ASP C 212    -115.991  41.425  76.073  0.00  0.00      P3    
ATOM   1152  CA  VAL C 213    -114.105  43.471  73.430  0.00  0.00      P3    
ATOM   1153  CA  PHE C 214    -114.836  46.510  75.622  0.00  0.00      P3    
ATOM   1154  CA  GLN C 215    -113.557  46.452  79.189  0.00  0.00      P3    
ATOM   1155  CA  ASP C 216    -116.075  44.632  81.375  0.00  0.00      P3    
ATOM   1156  CA  THR C 217    -114.845  46.400  84.515  0.00  0.00      P3    
ATOM   1157  CA  VAL C 218    -115.978  49.477  82.586  0.00  0.00      P3    
ATOM   1158  CA  THR C 219    -119.736  49.430  82.914  0.00  0.00      P3    
ATOM   1159  CA  VAL C 220    -122.313  50.244  80.247  0.00  0.00      P3    
ATOM   1160  CA  GLU C 221    -122.750  53.612  82.017  0.00  0.00      P3    
ATOM   1161  CA  ASP C 222    -119.033  54.456  81.717  0.00  0.00      P3    
ATOM   1162  CA  LEU C 223    -119.152  53.821  77.957  0.00  0.00      P3    
ATOM   1163  CA  LYS C 224    -122.278  55.998  77.652  0.00  0.00      P3    
ATOM   1164  CA  GLN C 225    -120.591  58.866  79.567  0.00  0.00      P3    
ATOM   1165  CA  ARG C 226    -117.747  58.868  77.041  0.00  0.00      P3    
ATOM   1166  CA  GLY C 227    -120.390  59.045  74.310  0.00  0.00      P3    
ATOM   1167  CA  ILE C 228    -119.595  55.610  72.904  0.00  0.00      P3    
ATOM   1168  CA  SER C 229    -122.928  53.856  72.561  0.00  0.00      P3    
ATOM   1169  CA  ALA C 230    -125.508  54.235  69.779  0.00  0.00      P3    
ATOM   1170  CA  GLU C 231    -125.189  57.973  70.584  0.00  0.00      P3    
ATOM   1171  CA  ARG C 232    -122.006  57.906  68.558  0.00  0.00      P3    
ATOM   1172  CA  PRO C 233    -121.686  54.298  67.186  0.00  0.00      P3    
ATOM   1173  CA  LEU C 234    -118.967  52.151  68.737  0.00  0.00      P3    
ATOM   1174  CA  VAL C 235    -115.935  50.956  66.749  0.00  0.00      P3    
ATOM   1175  CA  TYR C 236    -112.600  49.212  67.250  0.00  0.00      P3    
ATOM   1176  CA  ILE C 237    -109.690  49.281  64.777  0.00  0.00      P3    
ATOM   1177  CA  SER C 238    -109.816  45.766  63.286  0.00  0.00      P3    
ATOM   1178  CA  SER C 239    -106.843  45.918  60.928  0.00  0.00      P3    
ATOM   1179  CA  VAL C 240    -104.046  48.314  60.126  0.00  0.00      P3    
ATOM   1180  CA  ALA C 241    -102.132  47.689  56.898  0.00  0.00      P3    
ATOM   1181  CA  TYR C 242     -98.503  48.578  56.413  0.00  0.00      P3    
ATOM   1182  CA  GLY C 243     -96.402  48.992  53.301  0.00  0.00      P3    
ATOM   1183  CA  ARG C 244     -95.414  51.245  50.396  0.00  0.00      P3    
ATOM   1184  CA  GLN C 245     -97.495  53.553  48.217  0.00  0.00      P3    
ATOM   1185  CA  VAL C 246     -96.921  55.989  45.394  0.00  0.00      P3    
ATOM   1186  CA  TYR C 247     -98.833  58.372  43.197  0.00  0.00      P3    
ATOM   1187  CA  LEU C 248     -97.604  59.129  39.722  0.00  0.00      P3    
ATOM   1188  CA  LYS C 249     -99.137  61.390  37.075  0.00  0.00      P3    
ATOM   1189  CA  LEU C 250     -98.277  61.132  33.388  0.00  0.00      P3    
ATOM   1190  CA  GLU C 251     -99.477  63.872  31.012  0.00  0.00      P3    
ATOM   1191  CA  THR C 252     -99.200  63.571  27.221  0.00  0.00      P3    
ATOM   1192  CA  THR C 253    -100.623  65.848  24.528  0.00  0.00      P3    
ATOM   1193  CA  SER C 254    -102.009  63.457  21.927  0.00  0.00      P3    
ATOM   1194  CA  LYS C 255    -104.665  62.925  19.278  0.00  0.00      P3    
ATOM   1195  CA  SER C 256    -104.035  59.202  19.789  0.00  0.00      P3    
ATOM   1196  CA  ASP C 257    -105.083  56.845  22.578  0.00  0.00      P3    
ATOM   1197  CA  GLU C 258    -101.802  54.891  22.513  0.00  0.00      P3    
ATOM   1198  CA  VAL C 259    -100.671  56.894  25.573  0.00  0.00      P3    
ATOM   1199  CA  GLU C 260    -102.651  54.695  27.957  0.00  0.00      P3    
ATOM   1200  CA  ALA C 261    -100.830  51.522  26.952  0.00  0.00      P3    
ATOM   1201  CA  ALA C 262     -97.480  53.308  27.200  0.00  0.00      P3    
ATOM   1202  CA  PHE C 263     -97.871  54.274  30.863  0.00  0.00      P3    
ATOM   1203  CA  GLU C 264     -99.559  50.947  31.729  0.00  0.00      P3    
ATOM   1204  CA  ALA C 265     -96.575  48.963  30.479  0.00  0.00      P3    
ATOM   1205  CA  LEU C 266     -94.112  50.871  32.672  0.00  0.00      P3    
ATOM   1206  CA  ILE C 267     -95.984  50.444  35.974  0.00  0.00      P3    
ATOM   1207  CA  LYS C 268     -96.859  46.744  35.591  0.00  0.00      P3    
ATOM   1208  CA  GLY C 269     -93.242  45.668  36.073  0.00  0.00      P3    
ATOM   1209  CA  VAL C 270     -92.702  44.770  32.412  0.00  0.00      P3    
ATOM   1210  CA  LYS C 271     -91.314  48.325  32.097  0.00  0.00      P3    
ATOM   1211  CA  VAL C 272     -90.746  50.589  29.092  0.00  0.00      P3    
ATOM   1212  CA  ALA C 273     -87.427  50.594  27.291  0.00  0.00      P3    
ATOM   1213  CA  PRO C 274     -86.400  51.617  23.717  0.00  0.00      P3    
ATOM   1214  CA  GLN C 275     -87.807  49.711  20.707  0.00  0.00      P3    
ATOM   1215  CA  THR C 276     -91.411  49.980  21.900  0.00  0.00      P3    
ATOM   1216  CA  GLU C 277     -93.758  52.781  20.790  0.00  0.00      P3    
ATOM   1217  CA  TRP C 278     -94.279  53.433  24.522  0.00  0.00      P3    
ATOM   1218  CA  LYS C 279     -90.763  54.880  24.883  0.00  0.00      P3    
ATOM   1219  CA  GLN C 280     -91.598  57.792  22.566  0.00  0.00      P3    
ATOM   1220  CA  ILE C 281     -94.766  58.676  24.491  0.00  0.00      P3    
ATOM   1221  CA  LEU C 282     -92.868  58.650  27.829  0.00  0.00      P3    
ATOM   1222  CA  ASP C 283     -90.113  60.931  26.443  0.00  0.00      P3    
ATOM   1223  CA  ASN C 284     -92.705  63.494  25.321  0.00  0.00      P3    
ATOM   1224  CA  THR C 285     -94.467  63.299  28.672  0.00  0.00      P3    
ATOM   1225  CA  GLU C 286     -94.221  65.470  31.735  0.00  0.00      P3    
ATOM   1226  CA  VAL C 287     -94.309  63.619  35.025  0.00  0.00      P3    
ATOM   1227  CA  LYS C 288     -95.152  64.983  38.426  0.00  0.00      P3    
ATOM   1228  CA  ALA C 289     -94.659  62.626  41.279  0.00  0.00      P3    
ATOM   1229  CA  VAL C 290     -94.585  62.112  45.105  0.00  0.00      P3    
ATOM   1230  CA  ILE C 291     -93.053  58.891  46.724  0.00  0.00      P3    
ATOM   1231  CA  LEU C 292     -94.703  57.547  49.936  0.00  0.00      P3    
ATOM   1232  CA  GLY C 293     -93.590  54.895  52.459  0.00  0.00      P3    
ATOM   1233  CA  GLY C 294     -92.805  52.076  53.026  0.00  0.00      P3    
ATOM   1234  CA  ASP C 295     -89.857  51.243  55.244  0.00  0.00      P3    
ATOM   1235  CA  PRO C 296     -86.531  53.188  55.164  0.00  0.00      P3    
ATOM   1236  CA  SER C 297     -84.020  51.782  52.697  0.00  0.00      P3    
ATOM   1237  CA  SER C 298     -80.264  52.315  52.548  0.00  0.00      P3    
ATOM   1238  CA  GLY C 299     -80.839  53.462  48.953  0.00  0.00      P3    
ATOM   1239  CA  ALA C 300     -82.282  56.740  47.731  0.00  0.00      P3    
ATOM   1240  CA  ARG C 301     -82.128  55.571  44.085  0.00  0.00      P3    
ATOM   1241  CA  VAL C 302     -85.794  56.386  43.429  0.00  0.00      P3    
ATOM   1242  CA  VAL C 303     -85.262  60.128  42.799  0.00  0.00      P3    
ATOM   1243  CA  THR C 304     -83.163  59.841  39.617  0.00  0.00      P3    
ATOM   1244  CA  GLY C 305     -84.714  59.725  36.122  0.00  0.00      P3    
ATOM   1245  CA  LYS C 306     -88.290  59.261  35.000  0.00  0.00      P3    
ATOM   1246  CA  VAL C 307     -88.699  55.646  33.860  0.00  0.00      P3    
ATOM   1247  CA  ASP C 308     -85.942  54.832  36.396  0.00  0.00      P3    
ATOM   1248  CA  MET C 309     -88.019  56.426  39.185  0.00  0.00      P3    
ATOM   1249  CA  VAL C 310     -90.771  53.856  38.649  0.00  0.00      P3    
ATOM   1250  CA  GLU C 311     -88.408  50.878  38.247  0.00  0.00      P3    
ATOM   1251  CA  ASP C 312     -86.731  51.611  41.600  0.00  0.00      P3    
ATOM   1252  CA  LEU C 313     -90.120  52.271  43.189  0.00  0.00      P3    
ATOM   1253  CA  ILE C 314     -91.312  48.824  42.156  0.00  0.00      P3    
ATOM   1254  CA  GLN C 315     -88.118  47.078  43.346  0.00  0.00      P3    
ATOM   1255  CA  GLU C 316     -88.222  48.709  46.808  0.00  0.00      P3    
ATOM   1256  CA  GLY C 317     -91.920  47.808  47.072  0.00  0.00      P3    
ATOM   1257  CA  SER C 318     -91.185  44.205  46.063  0.00  0.00      P3    
ATOM   1258  CA  ARG C 319     -88.787  43.878  48.995  0.00  0.00      P3    
ATOM   1259  CA  PHE C 320     -88.608  44.801  52.636  0.00  0.00      P3    
ATOM   1260  CA  THR C 321     -85.202  46.410  53.105  0.00  0.00      P3    
ATOM   1261  CA  ALA C 322     -85.554  46.017  56.873  0.00  0.00      P3    
ATOM   1262  CA  ASP C 323     -83.459  48.909  58.128  0.00  0.00      P3    
ATOM   1263  CA  HIS C 324     -86.419  50.342  60.020  0.00  0.00      P3    
ATOM   1264  CA  PRO C 325     -90.058  49.304  60.779  0.00  0.00      P3    
ATOM   1265  CA  GLY C 326     -92.674  49.391  57.986  0.00  0.00      P3    
ATOM   1266  CA  LEU C 327     -95.008  52.376  57.893  0.00  0.00      P3    
ATOM   1267  CA  PRO C 328     -98.884  52.513  57.957  0.00  0.00      P3    
ATOM   1268  CA  ILE C 329    -100.426  52.975  54.475  0.00  0.00      P3    
ATOM   1269  CA  SER C 330    -104.091  52.397  55.446  0.00  0.00      P3    
ATOM   1270  CA  TYR C 331    -106.307  51.301  58.347  0.00  0.00      P3    
ATOM   1271  CA  THR C 332    -109.763  49.758  58.698  0.00  0.00      P3    
ATOM   1272  CA  THR C 333    -112.323  50.295  61.436  0.00  0.00      P3    
ATOM   1273  CA  SER C 334    -115.221  48.018  62.286  0.00  0.00      P3    
ATOM   1274  CA  PHE C 335    -118.271  48.764  64.397  0.00  0.00      P3    
ATOM   1275  CA  LEU C 336    -118.618  46.975  67.740  0.00  0.00      P3    
ATOM   1276  CA  ARG C 337    -122.035  45.427  68.233  0.00  0.00      P3    
ATOM   1277  CA  ASP C 338    -121.159  41.995  66.936  0.00  0.00      P3    
ATOM   1278  CA  ASN C 339    -117.766  43.072  65.526  0.00  0.00      P3    
ATOM   1279  CA  VAL C 340    -119.096  43.919  62.087  0.00  0.00      P3    
ATOM   1280  CA  VAL C 341    -117.253  45.746  59.255  0.00  0.00      P3    
ATOM   1281  CA  ALA C 342    -117.168  49.319  57.998  0.00  0.00      P3    
ATOM   1282  CA  THR C 343    -116.598  49.577  54.236  0.00  0.00      P3    
ATOM   1283  CA  PHE C 344    -116.542  52.570  51.856  0.00  0.00      P3    
ATOM   1284  CA  GLN C 345    -118.247  52.178  48.466  0.00  0.00      P3    
ATOM   1285  CA  ASN C 346    -117.512  54.266  45.372  0.00  0.00      P3    
ATOM   1286  CA  SER C 347    -119.775  54.232  42.291  0.00  0.00      P3    
ATOM   1287  CA  THR C 348    -119.552  56.355  39.142  0.00  0.00      P3    
ATOM   1288  CA  ASP C 349    -120.414  56.613  35.462  0.00  0.00      P3    
ATOM   1289  CA  TYR C 350    -118.061  58.861  33.533  0.00  0.00      P3    
ATOM   1290  CA  VAL C 351    -117.135  60.256  30.147  0.00  0.00      P3    
ATOM   1291  CA  GLU C 352    -114.139  58.735  28.416  0.00  0.00      P3    
ATOM   1292  CA  THR C 353    -112.645  61.017  25.785  0.00  0.00      P3    
ATOM   1293  CA  LYS C 354    -110.881  58.890  23.195  0.00  0.00      P3    
ATOM   1294  CA  VAL C 355    -109.306  60.784  20.323  0.00  0.00      P3    
ATOM   1295  CA  THR C 356    -108.429  59.296  16.939  0.00  0.00      P3    
ATOM   1296  CA  ALA C 357    -106.801  61.141  14.040  0.00  0.00      P3    
ATOM   1297  CA  TYR C 358    -107.766  60.335  10.462  0.00  0.00      P3    
ATOM   1298  CA  ARG C 359    -105.023  60.533   7.893  0.00  0.00      P3    
ATOM   1299  CA  ASN C 360    -104.397  61.429   4.217  0.00  0.00      P3    
ATOM   1300  CA  GLY C 361    -105.629  59.602   1.118  0.00  0.00      P3    
ATOM   1301  CA  ASP C 362    -105.099  59.070  -2.593  0.00  0.00      P3    
ATOM   1302  CA  LEU C 363    -107.366  58.775  -5.594  0.00  0.00      P3    
ATOM   1303  CA  LEU C 364    -106.006  56.670  -8.436  0.00  0.00      P3    
ATOM   1304  CA  LEU C 365    -107.532  56.729 -11.906  0.00  0.00      P3    
ATOM   1305  CA  ASP C 366    -106.372  53.821 -14.054  0.00  0.00      P3    
ATOM   1306  CA  HIS C 367    -107.669  53.203 -17.547  0.00  0.00      P3    
ATOM   1307  CA  SER C 368    -106.267  50.217 -19.413  0.00  0.00      P3    
ATOM   1308  CA  GLY C 369    -109.287  48.056 -20.319  0.00  0.00      P3    
ATOM   1309  CA  ALA C 370    -111.421  47.516 -23.403  0.00  0.00      P3    
ATOM   1310  CA  TYR C 371    -113.345  50.715 -22.907  0.00  0.00      P3    
ATOM   1311  CA  VAL C 372    -113.144  54.404 -23.605  0.00  0.00      P3    
ATOM   1312  CA  ALA C 373    -113.508  56.046 -20.217  0.00  0.00      P3    
ATOM   1313  CA  GLN C 374    -114.414  59.592 -19.358  0.00  0.00      P3    
ATOM   1314  CA  TYR C 375    -113.455  60.877 -15.954  0.00  0.00      P3    
ATOM   1315  CA  TYR C 376    -114.565  63.894 -14.025  0.00  0.00      P3    
ATOM   1316  CA  ILE C 377    -112.951  64.757 -10.727  0.00  0.00      P3    
ATOM   1317  CA  THR C 378    -113.333  67.662  -8.268  0.00  0.00      P3    
ATOM   1318  CA  TRP C 379    -112.446  67.900  -4.541  0.00  0.00      P3    
ATOM   1319  CA  ASP C 380    -111.798  70.358  -1.671  0.00  0.00      P3    
ATOM   1320  CA  GLU C 381    -108.673  70.634   0.472  0.00  0.00      P3    
ATOM   1321  CA  LEU C 382    -108.793  72.109   3.967  0.00  0.00      P3    
ATOM   1322  CA  SER C 383    -105.769  73.838   5.462  0.00  0.00      P3    
ATOM   1323  CA  TYR C 384    -104.795  76.475   8.022  0.00  0.00      P3    
ATOM   1324  CA  ASP C 385    -104.659  80.239   8.517  0.00  0.00      P3    
ATOM   1325  CA  HIS C 386    -102.272  82.257  10.710  0.00  0.00      P3    
ATOM   1326  CA  GLN C 387    -105.252  82.724  13.077  0.00  0.00      P3    
ATOM   1327  CA  GLY C 388    -105.437  78.920  13.353  0.00  0.00      P3    
ATOM   1328  CA  LYS C 389    -108.860  78.692  11.767  0.00  0.00      P3    
ATOM   1329  CA  GLU C 390    -109.487  76.091   9.086  0.00  0.00      P3    
ATOM   1330  CA  VAL C 391    -109.953  77.269   5.504  0.00  0.00      P3    
ATOM   1331  CA  LEU C 392    -111.261  75.507   2.388  0.00  0.00      P3    
ATOM   1332  CA  THR C 393    -109.736  75.669  -1.095  0.00  0.00      P3    
ATOM   1333  CA  PRO C 394    -111.892  74.219  -3.955  0.00  0.00      P3    
ATOM   1334  CA  LYS C 395    -109.949  72.526  -6.751  0.00  0.00      P3    
ATOM   1335  CA  ALA C 396    -111.004  70.896 -10.010  0.00  0.00      P3    
ATOM   1336  CA  TRP C 397    -109.100  69.054 -12.689  0.00  0.00      P3    
ATOM   1337  CA  ASP C 398    -109.803  70.197 -16.237  0.00  0.00      P3    
ATOM   1338  CA  ARG C 399    -109.959  67.786 -19.167  0.00  0.00      P3    
ATOM   1339  CA  ASN C 400    -112.989  66.186 -17.605  0.00  0.00      P3    
ATOM   1340  CA  GLY C 401    -115.185  67.109 -20.569  0.00  0.00      P3    
ATOM   1341  CA  GLN C 402    -112.929  65.075 -22.834  0.00  0.00      P3    
ATOM   1342  CA  ASP C 403    -113.034  61.300 -22.991  0.00  0.00      P3    
ATOM   1343  CA  LEU C 404    -109.783  59.732 -21.837  0.00  0.00      P3    
ATOM   1344  CA  THR C 405    -108.335  56.772 -23.675  0.00  0.00      P3    
ATOM   1345  CA  ALA C 406    -106.497  53.699 -22.418  0.00  0.00      P3    
ATOM   1346  CA  HIS C 407    -102.944  54.159 -21.126  0.00  0.00      P3    
ATOM   1347  CA  PHE C 408    -104.341  57.018 -19.049  0.00  0.00      P3    
ATOM   1348  CA  THR C 409    -103.363  57.163 -15.454  0.00  0.00      P3    
ATOM   1349  CA  THR C 410    -103.104  59.978 -12.991  0.00  0.00      P3    
ATOM   1350  CA  SER C 411    -103.165  60.186  -9.241  0.00  0.00      P3    
ATOM   1351  CA  ILE C 412    -104.701  63.076  -7.371  0.00  0.00      P3    
ATOM   1352  CA  PRO C 413    -103.222  63.184  -3.823  0.00  0.00      P3    
ATOM   1353  CA  LEU C 414    -105.396  64.423  -0.961  0.00  0.00      P3    
ATOM   1354  CA  LYS C 415    -104.559  65.620   2.557  0.00  0.00      P3    
ATOM   1355  CA  GLY C 416    -105.846  64.305   5.888  0.00  0.00      P3    
ATOM   1356  CA  ASN C 417    -108.173  67.289   6.080  0.00  0.00      P3    
ATOM   1357  CA  VAL C 418    -109.674  66.642   2.632  0.00  0.00      P3    
ATOM   1358  CA  ARG C 419    -113.335  66.317   2.012  0.00  0.00      P3    
ATOM   1359  CA  ASN C 420    -115.878  66.274  -0.749  0.00  0.00      P3    
ATOM   1360  CA  LEU C 421    -113.897  64.190  -3.260  0.00  0.00      P3    
ATOM   1361  CA  SER C 422    -116.006  63.313  -6.297  0.00  0.00      P3    
ATOM   1362  CA  VAL C 423    -115.054  60.952  -9.110  0.00  0.00      P3    
ATOM   1363  CA  LYS C 424    -117.462  60.090 -11.902  0.00  0.00      P3    
ATOM   1364  CA  ILE C 425    -116.686  57.484 -14.491  0.00  0.00      P3    
ATOM   1365  CA  ARG C 426    -118.653  57.002 -17.657  0.00  0.00      P3    
ATOM   1366  CA  GLU C 427    -117.663  54.104 -19.868  0.00  0.00      P3    
ATOM   1367  CA  CYS C 428    -118.303  53.300 -23.512  0.00  0.00      P3    
ATOM   1368  CA  THR C 429    -120.689  50.403 -23.978  0.00  0.00      P3    
ATOM   1369  CA  GLY C 430    -122.063  48.168 -26.674  0.00  0.00      P3    
ATOM   1370  CA  LEU C 431    -124.864  47.064 -24.324  0.00  0.00      P3    
ATOM   1371  CA  ALA C 432    -128.434  47.642 -25.486  0.00  0.00      P3    
ATOM   1372  CA  TRP C 433    -129.267  50.240 -22.849  0.00  0.00      P3    
ATOM   1373  CA  GLU C 434    -127.425  53.529 -23.383  0.00  0.00      P3    
ATOM   1374  CA  TRP C 435    -124.791  54.605 -25.939  0.00  0.00      P3    
ATOM   1375  CA  TRP C 436    -122.315  55.095 -23.109  0.00  0.00      P3    
ATOM   1376  CA  ARG C 437    -123.024  53.814 -19.653  0.00  0.00      P3    
ATOM   1377  CA  THR C 438    -122.076  55.002 -16.247  0.00  0.00      P3    
ATOM   1378  CA  VAL C 439    -120.800  52.112 -14.177  0.00  0.00      P3    
ATOM   1379  CA  TYR C 440    -119.631  53.892 -11.115  0.00  0.00      P3    
ATOM   1380  CA  GLU C 441    -119.725  57.409  -9.831  0.00  0.00      P3    
ATOM   1381  CA  LYS C 442    -119.691  58.643  -6.266  0.00  0.00      P3    
ATOM   1382  CA  THR C 443    -119.622  62.132  -4.846  0.00  0.00      P3    
ATOM   1383  CA  ASP C 444    -118.624  63.690  -1.542  0.00  0.00      P3    
ATOM   1384  CA  LEU C 445    -116.320  61.239   0.236  0.00  0.00      P3    
ATOM   1385  CA  PRO C 446    -115.808  62.662   3.765  0.00  0.00      P3    
ATOM   1386  CA  LEU C 447    -112.081  61.954   3.765  0.00  0.00      P3    
ATOM   1387  CA  VAL C 448    -110.890  59.394   1.273  0.00  0.00      P3    
ATOM   1388  CA  ARG C 449    -108.173  56.984   2.339  0.00  0.00      P3    
ATOM   1389  CA  LYS C 450    -107.795  55.002  -0.868  0.00  0.00      P3    
ATOM   1390  CA  ARG C 451    -110.083  55.009  -3.871  0.00  0.00      P3    
ATOM   1391  CA  THR C 452    -109.327  53.109  -7.045  0.00  0.00      P3    
ATOM   1392  CA  ILE C 453    -111.060  53.214 -10.411  0.00  0.00      P3    
ATOM   1393  CA  SER C 454    -109.402  50.419 -12.388  0.00  0.00      P3    
ATOM   1394  CA  ILE C 455    -110.450  49.147 -15.783  0.00  0.00      P3    
ATOM   1395  CA  TRP C 456    -109.056  46.019 -17.490  0.00  0.00      P3    
ATOM   1396  CA  GLY C 457    -110.081  42.828 -19.309  0.00  0.00      P3    
ATOM   1397  CA  THR C 458    -110.534  42.113 -22.983  0.00  0.00      P3    
ATOM   1398  CA  THR C 459    -113.353  42.761 -25.462  0.00  0.00      P3    
ATOM   1399  CA  LEU C 460    -114.677  39.258 -24.703  0.00  0.00      P3    
ATOM   1400  CA  TYR C 461    -115.193  40.539 -21.174  0.00  0.00      P3    
ATOM   1401  CA  PRO C 462    -114.560  44.242 -20.433  0.00  0.00      P3    
ATOM   1402  CA  GLN C 463    -114.035  44.634 -16.672  0.00  0.00      P3    
ATOM   1403  CA  VAL C 464    -114.162  47.606 -14.358  0.00  0.00      P3    
ATOM   1404  CA  GLU C 465    -114.136  48.168 -10.587  0.00  0.00      P3    
ATOM   1405  CA  ASP C 466    -114.578  51.365  -8.575  0.00  0.00      P3    
ATOM   1406  CA  LYS C 467    -113.886  50.709  -4.913  0.00  0.00      P3    
ATOM   1407  CA  VAL C 468    -113.966  53.247  -2.117  0.00  0.00      P3    
ATOM   1408  CA  GLU C 469    -112.179  53.234   1.212  0.00  0.00      P3    
ATOM   1409  CA  ASN C 470    -113.024  56.245   3.339  0.00  0.00      P3    
ATOM   1410  CA  ASP C 471    -113.488  57.163   6.992  0.00  0.00      P3    
ATOM   1411  CA  ALA D   2    -126.364  17.019  84.247  0.00  0.00      P4    
ATOM   1412  CA  ASN D   3    -125.008  15.811  80.893  0.00  0.00      P4    
ATOM   1413  CA  LYS D   4    -128.394  14.234  80.208  0.00  0.00      P4    
ATOM   1414  CA  ALA D   5    -130.327  17.407  81.106  0.00  0.00      P4    
ATOM   1415  CA  VAL D   6    -128.274  19.486  78.657  0.00  0.00      P4    
ATOM   1416  CA  ASN D   7    -128.484  16.687  76.037  0.00  0.00      P4    
ATOM   1417  CA  ASP D   8    -132.281  16.462  76.338  0.00  0.00      P4    
ATOM   1418  CA  PHE D   9    -132.614  20.242  75.918  0.00  0.00      P4    
ATOM   1419  CA  ILE D  10    -130.203  20.530  72.970  0.00  0.00      P4    
ATOM   1420  CA  LEU D  11    -131.578  17.532  71.059  0.00  0.00      P4    
ATOM   1421  CA  ALA D  12    -135.147  18.775  71.780  0.00  0.00      P4    
ATOM   1422  CA  MET D  13    -134.342  22.068  70.046  0.00  0.00      P4    
ATOM   1423  CA  ASN D  14    -135.490  21.847  66.447  0.00  0.00      P4    
ATOM   1424  CA  TYR D  15    -134.546  24.467  63.907  0.00  0.00      P4    
ATOM   1425  CA  ASP D  16    -133.147  24.505  60.362  0.00  0.00      P4    
ATOM   1426  CA  LYS D  17    -129.727  22.972  60.893  0.00  0.00      P4    
ATOM   1427  CA  LYS D  18    -128.911  22.043  57.313  0.00  0.00      P4    
ATOM   1428  CA  LYS D  19    -129.249  25.433  55.632  0.00  0.00      P4    
ATOM   1429  CA  LEU D  20    -128.669  28.932  56.865  0.00  0.00      P4    
ATOM   1430  CA  LEU D  21    -128.956  30.979  53.654  0.00  0.00      P4    
ATOM   1431  CA  THR D  22    -129.829  30.337  50.022  0.00  0.00      P4    
ATOM   1432  CA  HIS D  23    -128.682  32.843  47.411  0.00  0.00      P4    
ATOM   1433  CA  GLN D  24    -130.603  33.443  44.191  0.00  0.00      P4    
ATOM   1434  CA  GLY D  25    -128.890  35.512  41.478  0.00  0.00      P4    
ATOM   1435  CA  GLU D  26    -130.569  36.658  38.249  0.00  0.00      P4    
ATOM   1436  CA  SER D  27    -132.845  34.511  36.132  0.00  0.00      P4    
ATOM   1437  CA  ILE D  28    -133.377  34.488  32.398  0.00  0.00      P4    
ATOM   1438  CA  GLU D  29    -135.533  32.265  30.175  0.00  0.00      P4    
ATOM   1439  CA  ASN D  30    -133.920  29.558  28.046  0.00  0.00      P4    
ATOM   1440  CA  ARG D  31    -133.487  31.052  24.598  0.00  0.00      P4    
ATOM   1441  CA  PHE D  32    -131.117  32.015  21.844  0.00  0.00      P4    
ATOM   1442  CA  ILE D  33    -131.068  35.414  20.147  0.00  0.00      P4    
ATOM   1443  CA  LYS D  34    -128.594  37.371  18.085  0.00  0.00      P4    
ATOM   1444  CA  GLU D  35    -128.214  41.054  17.314  0.00  0.00      P4    
ATOM   1445  CA  GLY D  36    -126.045  42.029  14.362  0.00  0.00      P4    
ATOM   1446  CA  ASN D  37    -124.364  45.236  13.314  0.00  0.00      P4    
ATOM   1447  CA  GLN D  38    -121.528  46.100  10.952  0.00  0.00      P4    
ATOM   1448  CA  LEU D  39    -118.293  47.445  12.368  0.00  0.00      P4    
ATOM   1449  CA  PRO D  40    -115.452  48.084   9.850  0.00  0.00      P4    
ATOM   1450  CA  ASP D  41    -114.564  44.965   7.815  0.00  0.00      P4    
ATOM   1451  CA  GLU D  42    -116.625  42.729  10.086  0.00  0.00      P4    
ATOM   1452  CA  PHE D  43    -120.200  41.783  10.723  0.00  0.00      P4    
ATOM   1453  CA  VAL D  44    -120.316  41.285  14.451  0.00  0.00      P4    
ATOM   1454  CA  VAL D  45    -122.929  39.033  15.973  0.00  0.00      P4    
ATOM   1455  CA  ILE D  46    -123.680  39.666  19.640  0.00  0.00      P4    
ATOM   1456  CA  GLU D  47    -125.294  36.373  20.538  0.00  0.00      P4    
ATOM   1457  CA  ARG D  48    -127.031  35.961  23.866  0.00  0.00      P4    
ATOM   1458  CA  LYS D  49    -127.968  32.594  25.314  0.00  0.00      P4    
ATOM   1459  CA  LYS D  50    -129.081  31.238  28.674  0.00  0.00      P4    
ATOM   1460  CA  ARG D  51    -126.763  29.235  30.920  0.00  0.00      P4    
ATOM   1461  CA  SER D  52    -126.877  27.956  34.513  0.00  0.00      P4    
ATOM   1462  CA  LEU D  53    -124.360  27.729  37.368  0.00  0.00      P4    
ATOM   1463  CA  SER D  54    -124.861  25.614  40.480  0.00  0.00      P4    
ATOM   1464  CA  THR D  55    -122.491  26.030  43.422  0.00  0.00      P4    
ATOM   1465  CA  ASN D  56    -122.552  24.580  46.956  0.00  0.00      P4    
ATOM   1466  CA  THR D  57    -120.366  26.161  49.629  0.00  0.00      P4    
ATOM   1467  CA  SER D  58    -120.032  25.742  53.410  0.00  0.00      P4    
ATOM   1468  CA  ASP D  59    -116.941  27.980  53.339  0.00  0.00      P4    
ATOM   1469  CA  ILE D  60    -117.745  31.282  55.065  0.00  0.00      P4    
ATOM   1470  CA  SER D  61    -115.203  34.094  54.667  0.00  0.00      P4    
ATOM   1471  CA  VAL D  62    -112.874  35.180  57.452  0.00  0.00      P4    
ATOM   1472  CA  THR D  63    -112.625  38.936  57.979  0.00  0.00      P4    
ATOM   1473  CA  ALA D  64    -110.394  40.976  60.312  0.00  0.00      P4    
ATOM   1474  CA  THR D  65    -113.437  41.771  62.454  0.00  0.00      P4    
ATOM   1475  CA  ASN D  66    -114.717  38.181  62.219  0.00  0.00      P4    
ATOM   1476  CA  ASP D  67    -111.451  37.135  63.940  0.00  0.00      P4    
ATOM   1477  CA  SER D  68    -112.800  37.827  67.417  0.00  0.00      P4    
ATOM   1478  CA  ARG D  69    -115.768  35.513  66.800  0.00  0.00      P4    
ATOM   1479  CA  LEU D  70    -113.519  32.948  65.263  0.00  0.00      P4    
ATOM   1480  CA  TYR D  71    -111.462  30.230  66.811  0.00  0.00      P4    
ATOM   1481  CA  PRO D  72    -112.246  26.483  66.439  0.00  0.00      P4    
ATOM   1482  CA  GLY D  73    -114.926  24.847  68.611  0.00  0.00      P4    
ATOM   1483  CA  ALA D  74    -116.486  28.105  69.755  0.00  0.00      P4    
ATOM   1484  CA  LEU D  75    -120.188  27.984  70.594  0.00  0.00      P4    
ATOM   1485  CA  LEU D  76    -121.862  30.939  68.931  0.00  0.00      P4    
ATOM   1486  CA  VAL D  77    -125.384  32.226  68.532  0.00  0.00      P4    
ATOM   1487  CA  VAL D  78    -127.281  32.443  65.242  0.00  0.00      P4    
ATOM   1488  CA  ASP D  79    -129.321  35.567  64.717  0.00  0.00      P4    
ATOM   1489  CA  GLU D  80    -128.581  38.600  62.512  0.00  0.00      P4    
ATOM   1490  CA  THR D  81    -125.060  38.328  63.922  0.00  0.00      P4    
ATOM   1491  CA  LEU D  82    -124.203  35.172  61.915  0.00  0.00      P4    
ATOM   1492  CA  LEU D  83    -125.765  36.673  58.776  0.00  0.00      P4    
ATOM   1493  CA  GLU D  84    -123.573  39.780  59.197  0.00  0.00      P4    
ATOM   1494  CA  ASN D  85    -120.595  37.345  59.112  0.00  0.00      P4    
ATOM   1495  CA  ASN D  86    -119.575  37.641  62.712  0.00  0.00      P4    
ATOM   1496  CA  PRO D  87    -121.655  35.262  64.924  0.00  0.00      P4    
ATOM   1497  CA  THR D  88    -121.737  36.599  68.515  0.00  0.00      P4    
ATOM   1498  CA  LEU D  89    -119.968  34.719  71.279  0.00  0.00      P4    
ATOM   1499  CA  LEU D  90    -121.600  34.416  74.647  0.00  0.00      P4    
ATOM   1500  CA  ALA D  91    -120.547  34.311  78.275  0.00  0.00      P4    
ATOM   1501  CA  VAL D  92    -121.480  30.651  78.885  0.00  0.00      P4    
ATOM   1502  CA  ASP D  93    -118.804  27.981  79.089  0.00  0.00      P4    
ATOM   1503  CA  ARG D  94    -118.285  25.430  76.339  0.00  0.00      P4    
ATOM   1504  CA  ALA D  95    -117.404  21.794  77.044  0.00  0.00      P4    
ATOM   1505  CA  PRO D  96    -113.957  20.505  75.898  0.00  0.00      P4    
ATOM   1506  CA  MET D  97    -113.312  20.412  72.174  0.00  0.00      P4    
ATOM   1507  CA  THR D  98    -110.588  18.334  70.592  0.00  0.00      P4    
ATOM   1508  CA  TYR D  99    -108.920  19.722  67.515  0.00  0.00      P4    
ATOM   1509  CA  SER D 100    -106.930  17.854  64.930  0.00  0.00      P4    
ATOM   1510  CA  ILE D 101    -104.460  19.759  62.834  0.00  0.00      P4    
ATOM   1511  CA  ASP D 102    -103.525  18.401  59.426  0.00  0.00      P4    
ATOM   1512  CA  LEU D 103     -99.888  19.251  58.737  0.00  0.00      P4    
ATOM   1513  CA  PRO D 104     -97.460  16.334  58.196  0.00  0.00      P4    
ATOM   1514  CA  GLY D 105     -94.931  16.204  61.018  0.00  0.00      P4    
ATOM   1515  CA  LEU D 106     -97.637  16.297  63.681  0.00  0.00      P4    
ATOM   1516  CA  ALA D 107     -98.140  13.156  65.728  0.00  0.00      P4    
ATOM   1517  CA  SER D 108    -100.184  12.362  68.846  0.00  0.00      P4    
ATOM   1518  CA  SER D 109     -99.841  15.418  71.140  0.00  0.00      P4    
ATOM   1519  CA  ASP D 110     -98.955  17.639  68.186  0.00  0.00      P4    
ATOM   1520  CA  SER D 111    -101.572  16.077  65.879  0.00  0.00      P4    
ATOM   1521  CA  PHE D 112    -104.357  16.840  68.332  0.00  0.00      P4    
ATOM   1522  CA  LEU D 113    -104.855  19.793  70.666  0.00  0.00      P4    
ATOM   1523  CA  GLN D 114    -107.498  20.064  73.367  0.00  0.00      P4    
ATOM   1524  CA  VAL D 115    -108.867  23.325  74.765  0.00  0.00      P4    
ATOM   1525  CA  GLU D 116    -111.200  22.688  77.679  0.00  0.00      P4    
ATOM   1526  CA  ASP D 117    -113.313  25.821  77.337  0.00  0.00      P4    
ATOM   1527  CA  PRO D 118    -113.058  27.669  73.999  0.00  0.00      P4    
ATOM   1528  CA  SER D 119    -112.074  31.351  74.292  0.00  0.00      P4    
ATOM   1529  CA  ASN D 120    -110.486  33.597  71.665  0.00  0.00      P4    
ATOM   1530  CA  SER D 121    -107.221  33.908  73.568  0.00  0.00      P4    
ATOM   1531  CA  SER D 122    -106.631  30.285  74.541  0.00  0.00      P4    
ATOM   1532  CA  VAL D 123    -107.753  28.601  71.305  0.00  0.00      P4    
ATOM   1533  CA  ARG D 124    -106.214  31.030  68.797  0.00  0.00      P4    
ATOM   1534  CA  GLY D 125    -102.965  30.941  70.751  0.00  0.00      P4    
ATOM   1535  CA  ALA D 126    -102.994  27.135  71.030  0.00  0.00      P4    
ATOM   1536  CA  VAL D 127    -103.501  26.631  67.291  0.00  0.00      P4    
ATOM   1537  CA  ASN D 128    -101.018  29.384  66.347  0.00  0.00      P4    
ATOM   1538  CA  ASP D 129     -98.383  28.107  68.822  0.00  0.00      P4    
ATOM   1539  CA  LEU D 130     -98.625  24.540  67.491  0.00  0.00      P4    
ATOM   1540  CA  LEU D 131     -98.365  25.842  63.931  0.00  0.00      P4    
ATOM   1541  CA  ALA D 132     -95.403  28.037  64.865  0.00  0.00      P4    
ATOM   1542  CA  LYS D 133     -93.508  25.119  66.378  0.00  0.00      P4    
ATOM   1543  CA  TRP D 134     -94.366  22.999  63.371  0.00  0.00      P4    
ATOM   1544  CA  HIS D 135     -93.145  25.667  60.918  0.00  0.00      P4    
ATOM   1545  CA  GLN D 136     -89.781  25.979  62.642  0.00  0.00      P4    
ATOM   1546  CA  ASP D 137     -89.128  22.262  63.152  0.00  0.00      P4    
ATOM   1547  CA  TYR D 138     -90.950  20.325  60.420  0.00  0.00      P4    
ATOM   1548  CA  GLY D 139     -91.741  23.115  57.929  0.00  0.00      P4    
ATOM   1549  CA  GLN D 140     -88.447  23.372  56.062  0.00  0.00      P4    
ATOM   1550  CA  VAL D 141     -88.012  19.599  55.743  0.00  0.00      P4    
ATOM   1551  CA  ASN D 142     -91.651  18.878  54.928  0.00  0.00      P4    
ATOM   1552  CA  ASN D 143     -94.172  21.456  53.772  0.00  0.00      P4    
ATOM   1553  CA  VAL D 144     -97.881  20.973  54.365  0.00  0.00      P4    
ATOM   1554  CA  PRO D 145     -99.336  19.873  50.968  0.00  0.00      P4    
ATOM   1555  CA  ALA D 146    -101.753  22.189  49.231  0.00  0.00      P4    
ATOM   1556  CA  ARG D 147    -105.092  20.832  48.130  0.00  0.00      P4    
ATOM   1557  CA  MET D 148    -106.189  23.306  45.506  0.00  0.00      P4    
ATOM   1558  CA  GLN D 149    -109.668  24.525  44.775  0.00  0.00      P4    
ATOM   1559  CA  TYR D 150    -109.808  26.526  41.558  0.00  0.00      P4    
ATOM   1560  CA  GLU D 151    -112.885  28.440  40.540  0.00  0.00      P4    
ATOM   1561  CA  LYS D 152    -113.119  30.477  37.371  0.00  0.00      P4    
ATOM   1562  CA  ILE D 153    -115.845  32.013  35.339  0.00  0.00      P4    
ATOM   1563  CA  THR D 154    -116.158  34.556  32.569  0.00  0.00      P4    
ATOM   1564  CA  ALA D 155    -118.123  37.628  33.618  0.00  0.00      P4    
ATOM   1565  CA  HIS D 156    -121.130  38.710  31.606  0.00  0.00      P4    
ATOM   1566  CA  SER D 157    -123.517  39.478  34.451  0.00  0.00      P4    
ATOM   1567  CA  MET D 158    -122.733  40.598  38.015  0.00  0.00      P4    
ATOM   1568  CA  GLU D 159    -124.799  37.730  39.435  0.00  0.00      P4    
ATOM   1569  CA  GLN D 160    -122.817  34.787  38.005  0.00  0.00      P4    
ATOM   1570  CA  LEU D 161    -119.541  35.709  39.754  0.00  0.00      P4    
ATOM   1571  CA  LYS D 162    -121.005  35.700  43.262  0.00  0.00      P4    
ATOM   1572  CA  VAL D 163    -122.499  32.213  42.966  0.00  0.00      P4    
ATOM   1573  CA  LYS D 164    -119.258  30.672  41.678  0.00  0.00      P4    
ATOM   1574  CA  PHE D 165    -116.665  32.373  43.899  0.00  0.00      P4    
ATOM   1575  CA  GLY D 166    -118.830  32.820  46.982  0.00  0.00      P4    
ATOM   1576  CA  SER D 167    -120.462  35.833  48.636  0.00  0.00      P4    
ATOM   1577  CA  ASP D 168    -117.229  37.707  49.500  0.00  0.00      P4    
ATOM   1578  CA  PHE D 169    -116.486  38.418  45.793  0.00  0.00      P4    
ATOM   1579  CA  GLU D 170    -119.090  41.198  45.577  0.00  0.00      P4    
ATOM   1580  CA  LYS D 171    -116.944  43.369  47.845  0.00  0.00      P4    
ATOM   1581  CA  THR D 172    -113.374  42.169  47.267  0.00  0.00      P4    
ATOM   1582  CA  GLY D 173    -113.536  41.853  43.485  0.00  0.00      P4    
ATOM   1583  CA  ASN D 174    -115.413  45.172  43.112  0.00  0.00      P4    
ATOM   1584  CA  SER D 175    -112.270  47.349  43.141  0.00  0.00      P4    
ATOM   1585  CA  LEU D 176    -110.853  45.403  40.201  0.00  0.00      P4    
ATOM   1586  CA  ASP D 177    -113.621  46.994  38.051  0.00  0.00      P4    
ATOM   1587  CA  ILE D 178    -116.440  44.909  36.613  0.00  0.00      P4    
ATOM   1588  CA  ASP D 179    -119.132  46.276  34.320  0.00  0.00      P4    
ATOM   1589  CA  PHE D 180    -121.744  43.773  33.156  0.00  0.00      P4    
ATOM   1590  CA  ASN D 181    -123.165  46.162  30.518  0.00  0.00      P4    
ATOM   1591  CA  SER D 182    -119.899  46.310  28.543  0.00  0.00      P4    
ATOM   1592  CA  VAL D 183    -120.020  42.512  28.218  0.00  0.00      P4    
ATOM   1593  CA  HIS D 184    -123.757  42.435  27.364  0.00  0.00      P4    
ATOM   1594  CA  SER D 185    -123.202  45.096  24.681  0.00  0.00      P4    
ATOM   1595  CA  GLY D 186    -120.573  42.701  23.270  0.00  0.00      P4    
ATOM   1596  CA  GLU D 187    -117.679  45.124  23.346  0.00  0.00      P4    
ATOM   1597  CA  LYS D 188    -115.689  43.284  26.017  0.00  0.00      P4    
ATOM   1598  CA  GLN D 189    -115.053  39.821  27.353  0.00  0.00      P4    
ATOM   1599  CA  ILE D 190    -114.099  39.937  31.030  0.00  0.00      P4    
ATOM   1600  CA  GLN D 191    -112.790  36.955  33.035  0.00  0.00      P4    
ATOM   1601  CA  ILE D 192    -112.311  36.537  36.774  0.00  0.00      P4    
ATOM   1602  CA  VAL D 193    -110.508  33.864  38.778  0.00  0.00      P4    
ATOM   1603  CA  ASN D 194    -110.538  32.979  42.446  0.00  0.00      P4    
ATOM   1604  CA  PHE D 195    -107.723  30.839  43.818  0.00  0.00      P4    
ATOM   1605  CA  LYS D 196    -108.137  29.030  47.115  0.00  0.00      P4    
ATOM   1606  CA  GLN D 197    -105.102  26.988  48.138  0.00  0.00      P4    
ATOM   1607  CA  ILE D 198    -105.963  25.067  51.316  0.00  0.00      P4    
ATOM   1608  CA  TYR D 199    -102.890  23.836  53.170  0.00  0.00      P4    
ATOM   1609  CA  TYR D 200    -104.620  22.349  56.185  0.00  0.00      P4    
ATOM   1610  CA  THR D 201    -107.786  22.424  58.213  0.00  0.00      P4    
ATOM   1611  CA  VAL D 202    -108.380  22.324  61.945  0.00  0.00      P4    
ATOM   1612  CA  SER D 203    -111.491  20.232  62.480  0.00  0.00      P4    
ATOM   1613  CA  VAL D 204    -113.214  19.798  65.833  0.00  0.00      P4    
ATOM   1614  CA  ASP D 205    -114.222  16.474  67.345  0.00  0.00      P4    
ATOM   1615  CA  ALA D 206    -116.628  17.139  70.197  0.00  0.00      P4    
ATOM   1616  CA  VAL D 207    -117.609  15.018  73.206  0.00  0.00      P4    
ATOM   1617  CA  LYS D 208    -120.112  12.132  72.716  0.00  0.00      P4    
ATOM   1618  CA  ASN D 209    -123.760  13.276  73.028  0.00  0.00      P4    
ATOM   1619  CA  PRO D 210    -124.924  16.631  71.542  0.00  0.00      P4    
ATOM   1620  CA  GLY D 211    -125.487  17.882  75.114  0.00  0.00      P4    
ATOM   1621  CA  ASP D 212    -121.862  17.109  75.898  0.00  0.00      P4    
ATOM   1622  CA  VAL D 213    -120.613  19.473  73.150  0.00  0.00      P4    
ATOM   1623  CA  PHE D 214    -121.822  22.436  75.228  0.00  0.00      P4    
ATOM   1624  CA  GLN D 215    -120.786  22.675  78.890  0.00  0.00      P4    
ATOM   1625  CA  ASP D 216    -122.774  20.424  81.208  0.00  0.00      P4    
ATOM   1626  CA  THR D 217    -121.525  22.327  84.265  0.00  0.00      P4    
ATOM   1627  CA  VAL D 218    -123.586  25.204  82.869  0.00  0.00      P4    
ATOM   1628  CA  THR D 219    -127.200  24.143  83.092  0.00  0.00      P4    
ATOM   1629  CA  VAL D 220    -129.954  24.500  80.481  0.00  0.00      P4    
ATOM   1630  CA  GLU D 221    -131.006  27.783  82.135  0.00  0.00      P4    
ATOM   1631  CA  ASP D 222    -127.529  29.345  81.759  0.00  0.00      P4    
ATOM   1632  CA  LEU D 223    -127.612  28.684  78.010  0.00  0.00      P4    
ATOM   1633  CA  LYS D 224    -131.122  30.155  77.766  0.00  0.00      P4    
ATOM   1634  CA  GLN D 225    -130.188  33.416  79.540  0.00  0.00      P4    
ATOM   1635  CA  ARG D 226    -127.386  34.129  77.065  0.00  0.00      P4    
ATOM   1636  CA  GLY D 227    -129.844  33.447  74.234  0.00  0.00      P4    
ATOM   1637  CA  ILE D 228    -128.453  30.119  72.949  0.00  0.00      P4    
ATOM   1638  CA  SER D 229    -131.614  28.056  72.645  0.00  0.00      P4    
ATOM   1639  CA  ALA D 230    -134.023  27.660  69.740  0.00  0.00      P4    
ATOM   1640  CA  GLU D 231    -134.766  31.379  70.247  0.00  0.00      P4    
ATOM   1641  CA  ARG D 232    -131.485  32.088  68.529  0.00  0.00      P4    
ATOM   1642  CA  PRO D 233    -130.034  28.731  67.261  0.00  0.00      P4    
ATOM   1643  CA  LEU D 234    -126.732  27.237  68.430  0.00  0.00      P4    
ATOM   1644  CA  VAL D 235    -123.719  26.820  66.202  0.00  0.00      P4    
ATOM   1645  CA  TYR D 236    -120.166  25.754  66.983  0.00  0.00      P4    
ATOM   1646  CA  ILE D 237    -117.133  26.349  64.724  0.00  0.00      P4    
ATOM   1647  CA  SER D 238    -116.762  22.884  63.198  0.00  0.00      P4    
ATOM   1648  CA  SER D 239    -113.803  23.556  60.913  0.00  0.00      P4    
ATOM   1649  CA  VAL D 240    -111.466  26.427  60.139  0.00  0.00      P4    
ATOM   1650  CA  ALA D 241    -109.484  26.178  56.895  0.00  0.00      P4    
ATOM   1651  CA  TYR D 242    -106.097  27.768  56.444  0.00  0.00      P4    
ATOM   1652  CA  GLY D 243    -104.098  28.780  53.405  0.00  0.00      P4    
ATOM   1653  CA  ARG D 244    -103.644  31.340  50.621  0.00  0.00      P4    
ATOM   1654  CA  GLN D 245    -106.221  33.004  48.351  0.00  0.00      P4    
ATOM   1655  CA  VAL D 246    -106.147  35.545  45.515  0.00  0.00      P4    
ATOM   1656  CA  TYR D 247    -108.447  37.520  43.230  0.00  0.00      P4    
ATOM   1657  CA  LEU D 248    -107.446  38.505  39.707  0.00  0.00      P4    
ATOM   1658  CA  LYS D 249    -109.418  40.477  37.154  0.00  0.00      P4    
ATOM   1659  CA  LEU D 250    -108.709  40.405  33.429  0.00  0.00      P4    
ATOM   1660  CA  GLU D 251    -110.555  42.770  31.113  0.00  0.00      P4    
ATOM   1661  CA  THR D 252    -110.178  42.223  27.377  0.00  0.00      P4    
ATOM   1662  CA  THR D 253    -111.861  44.204  24.610  0.00  0.00      P4    
ATOM   1663  CA  SER D 254    -112.623  41.731  21.843  0.00  0.00      P4    
ATOM   1664  CA  LYS D 255    -115.192  40.617  19.289  0.00  0.00      P4    
ATOM   1665  CA  SER D 256    -113.763  37.135  19.822  0.00  0.00      P4    
ATOM   1666  CA  ASP D 257    -114.269  34.753  22.731  0.00  0.00      P4    
ATOM   1667  CA  GLU D 258    -110.781  33.199  22.576  0.00  0.00      P4    
ATOM   1668  CA  VAL D 259    -109.790  35.447  25.506  0.00  0.00      P4    
ATOM   1669  CA  GLU D 260    -111.438  33.106  28.017  0.00  0.00      P4    
ATOM   1670  CA  ALA D 261    -109.214  30.198  26.992  0.00  0.00      P4    
ATOM   1671  CA  ALA D 262    -106.142  32.464  27.217  0.00  0.00      P4    
ATOM   1672  CA  PHE D 263    -106.771  33.270  30.863  0.00  0.00      P4    
ATOM   1673  CA  GLU D 264    -107.803  29.651  31.553  0.00  0.00      P4    
ATOM   1674  CA  ALA D 265    -104.417  28.465  30.304  0.00  0.00      P4    
ATOM   1675  CA  LEU D 266    -102.530  30.828  32.641  0.00  0.00      P4    
ATOM   1676  CA  ILE D 267    -104.413  30.065  35.882  0.00  0.00      P4    
ATOM   1677  CA  LYS D 268    -104.259  26.242  35.763  0.00  0.00      P4    
ATOM   1678  CA  GLY D 269    -100.485  26.216  36.138  0.00  0.00      P4    
ATOM   1679  CA  VAL D 270    -100.044  25.336  32.454  0.00  0.00      P4    
ATOM   1680  CA  LYS D 271     -99.058  29.001  32.019  0.00  0.00      P4    
ATOM   1681  CA  VAL D 272     -99.089  31.399  29.090  0.00  0.00      P4    
ATOM   1682  CA  ALA D 273     -95.815  32.080  27.342  0.00  0.00      P4    
ATOM   1683  CA  PRO D 274     -95.033  33.185  23.728  0.00  0.00      P4    
ATOM   1684  CA  GLN D 275     -95.962  30.886  20.809  0.00  0.00      P4    
ATOM   1685  CA  THR D 276     -99.651  30.655  21.677  0.00  0.00      P4    
ATOM   1686  CA  GLU D 277    -102.400  33.108  20.721  0.00  0.00      P4    
ATOM   1687  CA  TRP D 278    -103.076  33.403  24.479  0.00  0.00      P4    
ATOM   1688  CA  LYS D 279     -99.929  35.510  24.993  0.00  0.00      P4    
ATOM   1689  CA  GLN D 280    -101.082  38.204  22.578  0.00  0.00      P4    
ATOM   1690  CA  ILE D 281    -104.489  38.433  24.224  0.00  0.00      P4    
ATOM   1691  CA  LEU D 282    -102.917  38.770  27.716  0.00  0.00      P4    
ATOM   1692  CA  ASP D 283    -100.642  41.591  26.478  0.00  0.00      P4    
ATOM   1693  CA  ASN D 284    -103.717  43.493  25.241  0.00  0.00      P4    
ATOM   1694  CA  THR D 285    -105.485  42.879  28.567  0.00  0.00      P4    
ATOM   1695  CA  GLU D 286    -105.445  45.030  31.668  0.00  0.00      P4    
ATOM   1696  CA  VAL D 287    -105.048  43.363  35.018  0.00  0.00      P4    
ATOM   1697  CA  LYS D 288    -106.102  44.638  38.405  0.00  0.00      P4    
ATOM   1698  CA  ALA D 289    -105.149  42.400  41.268  0.00  0.00      P4    
ATOM   1699  CA  VAL D 290    -105.007  41.928  45.101  0.00  0.00      P4    
ATOM   1700  CA  ILE D 291    -102.904  39.067  46.741  0.00  0.00      P4    
ATOM   1701  CA  LEU D 292    -104.417  37.724  49.998  0.00  0.00      P4    
ATOM   1702  CA  GLY D 293    -103.207  35.722  52.960  0.00  0.00      P4    
ATOM   1703  CA  GLY D 294    -101.063  32.593  52.935  0.00  0.00      P4    
ATOM   1704  CA  ASP D 295     -98.229  31.953  55.356  0.00  0.00      P4    
ATOM   1705  CA  PRO D 296     -95.529  34.709  55.133  0.00  0.00      P4    
ATOM   1706  CA  SER D 297     -92.684  33.908  52.770  0.00  0.00      P4    
ATOM   1707  CA  SER D 298     -89.096  35.109  52.442  0.00  0.00      P4    
ATOM   1708  CA  GLY D 299     -90.050  35.989  48.840  0.00  0.00      P4    
ATOM   1709  CA  ALA D 300     -92.184  38.859  47.600  0.00  0.00      P4    
ATOM   1710  CA  ARG D 301     -91.865  37.941  43.886  0.00  0.00      P4    
ATOM   1711  CA  VAL D 302     -95.607  38.237  43.148  0.00  0.00      P4    
ATOM   1712  CA  VAL D 303     -95.577  42.040  42.656  0.00  0.00      P4    
ATOM   1713  CA  THR D 304     -93.510  42.116  39.455  0.00  0.00      P4    
ATOM   1714  CA  GLY D 305     -95.082  41.225  36.066  0.00  0.00      P4    
ATOM   1715  CA  LYS D 306     -98.641  40.146  35.265  0.00  0.00      P4    
ATOM   1716  CA  VAL D 307     -98.079  36.598  33.935  0.00  0.00      P4    
ATOM   1717  CA  ASP D 308     -95.301  36.384  36.550  0.00  0.00      P4    
ATOM   1718  CA  MET D 309     -97.822  37.338  39.267  0.00  0.00      P4    
ATOM   1719  CA  VAL D 310     -99.842  34.171  38.652  0.00  0.00      P4    
ATOM   1720  CA  GLU D 311     -96.708  32.005  38.392  0.00  0.00      P4    
ATOM   1721  CA  ASP D 312     -95.534  33.217  41.803  0.00  0.00      P4    
ATOM   1722  CA  LEU D 313     -99.003  32.737  43.305  0.00  0.00      P4    
ATOM   1723  CA  ILE D 314     -99.098  29.114  42.144  0.00  0.00      P4    
ATOM   1724  CA  GLN D 315     -95.557  28.406  43.402  0.00  0.00      P4    
ATOM   1725  CA  GLU D 316     -96.321  30.063  46.769  0.00  0.00      P4    
ATOM   1726  CA  GLY D 317     -99.688  28.323  46.942  0.00  0.00      P4    
ATOM   1727  CA  SER D 318     -98.260  24.844  46.320  0.00  0.00      P4    
ATOM   1728  CA  ARG D 319     -95.760  25.047  49.164  0.00  0.00      P4    
ATOM   1729  CA  PHE D 320     -95.720  26.139  52.764  0.00  0.00      P4    
ATOM   1730  CA  THR D 321     -92.770  28.507  53.224  0.00  0.00      P4    
ATOM   1731  CA  ALA D 322     -92.944  27.874  56.969  0.00  0.00      P4    
ATOM   1732  CA  ASP D 323     -91.656  31.220  58.220  0.00  0.00      P4    
ATOM   1733  CA  HIS D 324     -94.875  31.964  60.095  0.00  0.00      P4    
ATOM   1734  CA  PRO D 325     -98.221  30.171  60.778  0.00  0.00      P4    
ATOM   1735  CA  GLY D 326    -100.769  29.692  57.957  0.00  0.00      P4    
ATOM   1736  CA  LEU D 327    -103.667  32.130  58.044  0.00  0.00      P4    
ATOM   1737  CA  PRO D 328    -107.472  31.459  58.106  0.00  0.00      P4    
ATOM   1738  CA  ILE D 329    -109.002  31.587  54.598  0.00  0.00      P4    
ATOM   1739  CA  SER D 330    -112.481  30.278  55.470  0.00  0.00      P4    
ATOM   1740  CA  TYR D 331    -114.469  28.757  58.343  0.00  0.00      P4    
ATOM   1741  CA  THR D 332    -117.505  26.491  58.671  0.00  0.00      P4    
ATOM   1742  CA  THR D 333    -120.256  26.377  61.288  0.00  0.00      P4    
ATOM   1743  CA  SER D 334    -122.455  23.519  62.338  0.00  0.00      P4    
ATOM   1744  CA  PHE D 335    -125.611  23.735  64.385  0.00  0.00      P4    
ATOM   1745  CA  LEU D 336    -125.561  22.095  67.797  0.00  0.00      P4    
ATOM   1746  CA  ARG D 337    -128.671  19.978  68.231  0.00  0.00      P4    
ATOM   1747  CA  ASP D 338    -127.358  16.758  66.683  0.00  0.00      P4    
ATOM   1748  CA  ASN D 339    -124.077  18.068  65.187  0.00  0.00      P4    
ATOM   1749  CA  VAL D 340    -125.300  18.907  61.650  0.00  0.00      P4    
ATOM   1750  CA  VAL D 341    -123.340  21.255  59.371  0.00  0.00      P4    
ATOM   1751  CA  ALA D 342    -124.611  24.574  57.992  0.00  0.00      P4    
ATOM   1752  CA  THR D 343    -124.478  24.902  54.199  0.00  0.00      P4    
ATOM   1753  CA  PHE D 344    -125.015  27.782  51.783  0.00  0.00      P4    
ATOM   1754  CA  GLN D 345    -126.319  27.015  48.297  0.00  0.00      P4    
ATOM   1755  CA  ASN D 346    -126.010  29.505  45.463  0.00  0.00      P4    
ATOM   1756  CA  SER D 347    -128.067  29.040  42.286  0.00  0.00      P4    
ATOM   1757  CA  THR D 348    -128.417  31.253  39.241  0.00  0.00      P4    
ATOM   1758  CA  ASP D 349    -129.297  31.294  35.563  0.00  0.00      P4    
ATOM   1759  CA  TYR D 350    -127.603  34.035  33.580  0.00  0.00      P4    
ATOM   1760  CA  VAL D 351    -127.139  35.522  30.144  0.00  0.00      P4    
ATOM   1761  CA  GLU D 352    -123.884  34.544  28.501  0.00  0.00      P4    
ATOM   1762  CA  THR D 353    -122.656  36.953  25.822  0.00  0.00      P4    
ATOM   1763  CA  LYS D 354    -120.508  35.400  23.116  0.00  0.00      P4    
ATOM   1764  CA  VAL D 355    -119.280  37.607  20.295  0.00  0.00      P4    
ATOM   1765  CA  THR D 356    -118.118  36.454  16.888  0.00  0.00      P4    
ATOM   1766  CA  ALA D 357    -116.883  38.491  13.946  0.00  0.00      P4    
ATOM   1767  CA  TYR D 358    -117.705  37.390  10.410  0.00  0.00      P4    
ATOM   1768  CA  ARG D 359    -115.100  38.061   7.788  0.00  0.00      P4    
ATOM   1769  CA  ASN D 360    -114.728  39.102   4.115  0.00  0.00      P4    
ATOM   1770  CA  GLY D 361    -115.779  37.234   0.978  0.00  0.00      P4    
ATOM   1771  CA  ASP D 362    -115.356  36.942  -2.773  0.00  0.00      P4    
ATOM   1772  CA  LEU D 363    -117.533  36.157  -5.765  0.00  0.00      P4    
ATOM   1773  CA  LEU D 364    -115.528  34.356  -8.429  0.00  0.00      P4    
ATOM   1774  CA  LEU D 365    -116.783  33.947 -11.971  0.00  0.00      P4    
ATOM   1775  CA  ASP D 366    -115.029  31.274 -14.017  0.00  0.00      P4    
ATOM   1776  CA  HIS D 367    -115.868  30.546 -17.617  0.00  0.00      P4    
ATOM   1777  CA  SER D 368    -114.081  27.698 -19.378  0.00  0.00      P4    
ATOM   1778  CA  GLY D 369    -117.247  25.750 -20.249  0.00  0.00      P4    
ATOM   1779  CA  ALA D 370    -118.794  24.026 -23.219  0.00  0.00      P4    
ATOM   1780  CA  TYR D 371    -121.709  26.489 -23.192  0.00  0.00      P4    
ATOM   1781  CA  VAL D 372    -121.728  30.267 -23.596  0.00  0.00      P4    
ATOM   1782  CA  ALA D 373    -122.439  32.020 -20.314  0.00  0.00      P4    
ATOM   1783  CA  GLN D 374    -124.144  35.265 -19.423  0.00  0.00      P4    
ATOM   1784  CA  TYR D 375    -123.319  36.726 -16.032  0.00  0.00      P4    
ATOM   1785  CA  TYR D 376    -125.086  39.363 -13.986  0.00  0.00      P4    
ATOM   1786  CA  ILE D 377    -123.567  40.705 -10.772  0.00  0.00      P4    
ATOM   1787  CA  THR D 378    -124.758  43.360  -8.282  0.00  0.00      P4    
ATOM   1788  CA  TRP D 379    -123.851  43.877  -4.591  0.00  0.00      P4    
ATOM   1789  CA  ASP D 380    -123.790  46.403  -1.683  0.00  0.00      P4    
ATOM   1790  CA  GLU D 381    -120.721  47.263   0.389  0.00  0.00      P4    
ATOM   1791  CA  LEU D 382    -121.205  48.755   3.863  0.00  0.00      P4    
ATOM   1792  CA  SER D 383    -118.518  51.101   5.155  0.00  0.00      P4    
ATOM   1793  CA  TYR D 384    -117.800  53.882   7.638  0.00  0.00      P4    
ATOM   1794  CA  ASP D 385    -118.411  57.617   8.028  0.00  0.00      P4    
ATOM   1795  CA  HIS D 386    -116.848  60.175  10.411  0.00  0.00      P4    
ATOM   1796  CA  GLN D 387    -119.694  59.887  12.973  0.00  0.00      P4    
ATOM   1797  CA  GLY D 388    -119.054  56.136  13.296  0.00  0.00      P4    
ATOM   1798  CA  LYS D 389    -122.350  55.012  11.803  0.00  0.00      P4    
ATOM   1799  CA  GLU D 390    -122.420  52.366   9.072  0.00  0.00      P4    
ATOM   1800  CA  VAL D 391    -123.223  53.520   5.533  0.00  0.00      P4    
ATOM   1801  CA  LEU D 392    -124.184  51.623   2.362  0.00  0.00      P4    
ATOM   1802  CA  THR D 393    -122.784  52.001  -1.151  0.00  0.00      P4    
ATOM   1803  CA  PRO D 394    -124.644  50.111  -3.959  0.00  0.00      P4    
ATOM   1804  CA  LYS D 395    -122.434  48.815  -6.773  0.00  0.00      P4    
ATOM   1805  CA  ALA D 396    -123.088  46.988 -10.045  0.00  0.00      P4    
ATOM   1806  CA  TRP D 397    -120.830  45.467 -12.672  0.00  0.00      P4    
ATOM   1807  CA  ASP D 398    -121.183  46.639 -16.276  0.00  0.00      P4    
ATOM   1808  CA  ARG D 399    -121.244  43.930 -18.976  0.00  0.00      P4    
ATOM   1809  CA  ASN D 400    -124.179  42.247 -17.303  0.00  0.00      P4    
ATOM   1810  CA  GLY D 401    -126.167  42.707 -20.515  0.00  0.00      P4    
ATOM   1811  CA  GLN D 402    -123.707  41.006 -22.831  0.00  0.00      P4    
ATOM   1812  CA  ASP D 403    -123.098  37.285 -23.039  0.00  0.00      P4    
ATOM   1813  CA  LEU D 404    -119.554  36.416 -22.020  0.00  0.00      P4    
ATOM   1814  CA  THR D 405    -117.621  33.649 -23.698  0.00  0.00      P4    
ATOM   1815  CA  ALA D 406    -115.010  31.203 -22.403  0.00  0.00      P4    
ATOM   1816  CA  HIS D 407    -111.647  32.495 -21.186  0.00  0.00      P4    
ATOM   1817  CA  PHE D 408    -113.623  34.954 -19.065  0.00  0.00      P4    
ATOM   1818  CA  THR D 409    -112.692  35.190 -15.434  0.00  0.00      P4    
ATOM   1819  CA  THR D 410    -113.131  37.938 -12.927  0.00  0.00      P4    
ATOM   1820  CA  SER D 411    -113.195  38.145  -9.180  0.00  0.00      P4    
ATOM   1821  CA  ILE D 412    -115.248  40.754  -7.391  0.00  0.00      P4    
ATOM   1822  CA  PRO D 413    -113.698  41.226  -3.928  0.00  0.00      P4    
ATOM   1823  CA  LEU D 414    -115.866  42.328  -1.044  0.00  0.00      P4    
ATOM   1824  CA  LYS D 415    -115.216  43.433   2.559  0.00  0.00      P4    
ATOM   1825  CA  GLY D 416    -116.414  41.799   5.811  0.00  0.00      P4    
ATOM   1826  CA  ASN D 417    -119.300  44.224   6.137  0.00  0.00      P4    
ATOM   1827  CA  VAL D 418    -120.812  43.528   2.724  0.00  0.00      P4    
ATOM   1828  CA  ARG D 419    -124.323  42.349   2.034  0.00  0.00      P4    
ATOM   1829  CA  ASN D 420    -126.932  41.646  -0.617  0.00  0.00      P4    
ATOM   1830  CA  LEU D 421    -124.549  40.053  -3.126  0.00  0.00      P4    
ATOM   1831  CA  SER D 422    -126.270  38.658  -6.236  0.00  0.00      P4    
ATOM   1832  CA  VAL D 423    -124.881  36.472  -9.020  0.00  0.00      P4    
ATOM   1833  CA  LYS D 424    -126.874  35.023 -11.908  0.00  0.00      P4    
ATOM   1834  CA  ILE D 425    -125.578  32.678 -14.568  0.00  0.00      P4    
ATOM   1835  CA  ARG D 426    -127.584  31.807 -17.621  0.00  0.00      P4    
ATOM   1836  CA  GLU D 427    -126.187  29.204 -20.002  0.00  0.00      P4    
ATOM   1837  CA  CYS D 428    -126.722  28.320 -23.613  0.00  0.00      P4    
ATOM   1838  CA  THR D 429    -128.310  24.900 -23.818  0.00  0.00      P4    
ATOM   1839  CA  GLY D 430    -128.977  22.450 -26.614  0.00  0.00      P4    
ATOM   1840  CA  LEU D 431    -131.532  20.583 -24.486  0.00  0.00      P4    
ATOM   1841  CA  ALA D 432    -135.130  21.289 -25.432  0.00  0.00      P4    
ATOM   1842  CA  TRP D 433    -136.723  23.058 -22.507  0.00  0.00      P4    
ATOM   1843  CA  GLU D 434    -135.715  26.654 -23.399  0.00  0.00      P4    
ATOM   1844  CA  TRP D 435    -133.262  28.369 -25.784  0.00  0.00      P4    
ATOM   1845  CA  TRP D 436    -130.925  29.423 -22.986  0.00  0.00      P4    
ATOM   1846  CA  ARG D 437    -131.486  28.081 -19.517  0.00  0.00      P4    
ATOM   1847  CA  THR D 438    -130.710  29.663 -16.204  0.00  0.00      P4    
ATOM   1848  CA  VAL D 439    -128.513  27.103 -14.516  0.00  0.00      P4    
ATOM   1849  CA  TYR D 440    -127.998  28.818 -11.216  0.00  0.00      P4    
ATOM   1850  CA  GLU D 441    -128.918  32.100  -9.688  0.00  0.00      P4    
ATOM   1851  CA  LYS D 442    -129.151  33.386  -6.173  0.00  0.00      P4    
ATOM   1852  CA  THR D 443    -129.713  36.849  -4.830  0.00  0.00      P4    
ATOM   1853  CA  ASP D 444    -129.080  38.762  -1.614  0.00  0.00      P4    
ATOM   1854  CA  LEU D 445    -126.538  36.678   0.274  0.00  0.00      P4    
ATOM   1855  CA  PRO D 446    -125.918  38.283   3.713  0.00  0.00      P4    
ATOM   1856  CA  LEU D 447    -122.096  38.410   3.653  0.00  0.00      P4    
ATOM   1857  CA  VAL D 448    -120.514  35.624   1.628  0.00  0.00      P4    
ATOM   1858  CA  ARG D 449    -117.234  33.982   2.445  0.00  0.00      P4    
ATOM   1859  CA  LYS D 450    -116.656  32.229  -0.858  0.00  0.00      P4    
ATOM   1860  CA  ARG D 451    -118.952  31.827  -3.846  0.00  0.00      P4    
ATOM   1861  CA  THR D 452    -117.811  30.127  -7.017  0.00  0.00      P4    
ATOM   1862  CA  ILE D 453    -119.719  30.096 -10.265  0.00  0.00      P4    
ATOM   1863  CA  SER D 454    -117.732  27.709 -12.511  0.00  0.00      P4    
ATOM   1864  CA  ILE D 455    -118.496  25.989 -15.774  0.00  0.00      P4    
ATOM   1865  CA  TRP D 456    -116.364  23.323 -17.496  0.00  0.00      P4    
ATOM   1866  CA  GLY D 457    -116.484  19.858 -19.076  0.00  0.00      P4    
ATOM   1867  CA  THR D 458    -116.938  18.640 -22.614  0.00  0.00      P4    
ATOM   1868  CA  THR D 459    -119.613  19.062 -25.268  0.00  0.00      P4    
ATOM   1869  CA  LEU D 460    -120.697  15.475 -24.472  0.00  0.00      P4    
ATOM   1870  CA  TYR D 461    -121.194  16.230 -20.793  0.00  0.00      P4    
ATOM   1871  CA  PRO D 462    -121.294  19.998 -20.119  0.00  0.00      P4    
ATOM   1872  CA  GLN D 463    -120.857  20.495 -16.387  0.00  0.00      P4    
ATOM   1873  CA  VAL D 464    -121.581  23.550 -14.331  0.00  0.00      P4    
ATOM   1874  CA  GLU D 465    -121.724  24.283 -10.581  0.00  0.00      P4    
ATOM   1875  CA  ASP D 466    -122.628  27.438  -8.660  0.00  0.00      P4    
ATOM   1876  CA  LYS D 467    -122.045  26.911  -4.947  0.00  0.00      P4    
ATOM   1877  CA  VAL D 468    -122.304  29.357  -2.043  0.00  0.00      P4    
ATOM   1878  CA  GLU D 469    -120.484  29.489   1.252  0.00  0.00      P4    
ATOM   1879  CA  ASN D 470    -121.881  32.339   3.341  0.00  0.00      P4    
ATOM   1880  CA  ASP D 471    -122.496  33.348   6.956  0.00  0.00      P4    
END
