# Supplementary material for: A New Model for Pore Formation by Cholesterol-Dependent Cytolysins
Source: PLoS Comput Biol. 2014 Aug 21;10(8):e1003791. doi: 10.1371/journal.pcbi.1003791 (PMC4140638; doi:10.1371/journal.pcbi.1003791)
Supplement: Dataset S2 — PLY pore model Cα coordinates. (PDB) [file pcbi.1003791.s002.pdb]

CRYST1    0.000    0.000    0.000  90.00  90.00  90.00 P 1           1
ATOM      1  CA  ALA A   2    -126.120 104.475  51.915  0.00  0.00      P1    
ATOM      2  CA  ASN A   3    -128.147 101.957  53.952  0.00  0.00      P1    
ATOM      3  CA  LYS A   4    -127.935 101.239  57.669  0.00  0.00      P1    
ATOM      4  CA  ALA A   5    -126.918  97.616  57.416  0.00  0.00      P1    
ATOM      5  CA  VAL A   6    -124.827  96.200  54.643  0.00  0.00      P1    
ATOM      6  CA  ASN A   7    -126.852  92.946  54.560  0.00  0.00      P1    
ATOM      7  CA  ASP A   8    -129.934  95.081  54.234  0.00  0.00      P1    
ATOM      8  CA  PHE A   9    -128.230  97.248  51.606  0.00  0.00      P1    
ATOM      9  CA  ILE A  10    -127.917  94.376  49.150  0.00  0.00      P1    
ATOM     10  CA  LEU A  11    -131.378  93.090  50.174  0.00  0.00      P1    
ATOM     11  CA  ALA A  12    -132.825  96.535  49.452  0.00  0.00      P1    
ATOM     12  CA  MET A  13    -131.052  96.786  46.075  0.00  0.00      P1    
ATOM     13  CA  ASN A  14    -133.886  94.493  44.962  0.00  0.00      P1    
ATOM     14  CA  TYR A  15    -134.621  91.410  47.080  0.00  0.00      P1    
ATOM     15  CA  ASP A  16    -131.694  89.303  45.810  0.00  0.00      P1    
ATOM     16  CA  LYS A  17    -133.142  87.186  43.039  0.00  0.00      P1    
ATOM     17  CA  LYS A  18    -132.102  89.674  40.304  0.00  0.00      P1    
ATOM     18  CA  LYS A  19    -128.345  89.220  39.495  0.00  0.00      P1    
ATOM     19  CA  LEU A  20    -128.818  85.531  40.071  0.00  0.00      P1    
ATOM     20  CA  LEU A  21    -130.703  85.427  36.738  0.00  0.00      P1    
ATOM     21  CA  THR A  22    -130.001  88.381  34.454  0.00  0.00      P1    
ATOM     22  CA  HIS A  23    -128.373  91.760  33.468  0.00  0.00      P1    
ATOM     23  CA  GLN A  24    -129.526  94.735  35.628  0.00  0.00      P1    
ATOM     24  CA  GLY A  25    -128.109  98.195  36.287  0.00  0.00      P1    
ATOM     25  CA  GLU A  26    -129.059 101.459  34.594  0.00  0.00      P1    
ATOM     26  CA  SER A  27    -129.241 100.291  30.945  0.00  0.00      P1    
ATOM     27  CA  ILE A  28    -129.497 102.505  28.881  0.00  0.00      P1    
ATOM     28  CA  GLU A  29    -129.949 105.829  27.070  0.00  0.00      P1    
ATOM     29  CA  ASN A  30    -127.833 108.321  25.195  0.00  0.00      P1    
ATOM     30  CA  ARG A  31    -128.284 111.444  23.107  0.00  0.00      P1    
ATOM     31  CA  PHE A  32    -126.384 112.093  19.856  0.00  0.00      P1    
ATOM     32  CA  ILE A  33    -123.033 111.056  18.528  0.00  0.00      P1    
ATOM     33  CA  LYS A  34    -122.097 114.772  18.404  0.00  0.00      P1    
ATOM     34  CA  GLU A  35    -123.380 118.229  19.394  0.00  0.00      P1    
ATOM     35  CA  GLY A  36    -121.431 121.428  18.470  0.00  0.00      P1    
ATOM     36  CA  ASN A  37    -121.179 124.753  20.365  0.00  0.00      P1    
ATOM     37  CA  GLN A  38    -118.604 127.514  19.706  0.00  0.00      P1    
ATOM     38  CA  LEU A  39    -116.397 129.234  22.312  0.00  0.00      P1    
ATOM     39  CA  PRO A  40    -114.499 132.528  21.648  0.00  0.00      P1    
ATOM     40  CA  ASP A  41    -111.190 130.881  20.624  0.00  0.00      P1    
ATOM     41  CA  GLU A  42    -112.049 127.285  19.839  0.00  0.00      P1    
ATOM     42  CA  PHE A  43    -115.252 125.452  18.954  0.00  0.00      P1    
ATOM     43  CA  VAL A  44    -116.198 122.645  21.319  0.00  0.00      P1    
ATOM     44  CA  VAL A  45    -117.963 119.464  20.228  0.00  0.00      P1    
ATOM     45  CA  ILE A  46    -119.362 116.906  22.661  0.00  0.00      P1    
ATOM     46  CA  GLU A  47    -119.073 113.175  21.890  0.00  0.00      P1    
ATOM     47  CA  ARG A  48    -120.906 110.651  24.065  0.00  0.00      P1    
ATOM     48  CA  LYS A  49    -120.583 106.927  24.579  0.00  0.00      P1    
ATOM     49  CA  LYS A  50    -122.818 104.803  26.845  0.00  0.00      P1    
ATOM     50  CA  ARG A  51    -120.744 102.565  29.163  0.00  0.00      P1    
ATOM     51  CA  SER A  52    -121.290  99.417  31.112  0.00  0.00      P1    
ATOM     52  CA  LEU A  53    -118.935  97.925  33.582  0.00  0.00      P1    
ATOM     53  CA  SER A  54    -120.087  94.435  34.053  0.00  0.00      P1    
ATOM     54  CA  THR A  55    -118.726  91.706  36.158  0.00  0.00      P1    
ATOM     55  CA  ASN A  56    -120.489  89.347  33.777  0.00  0.00      P1    
ATOM     56  CA  THR A  57    -121.488  85.661  33.494  0.00  0.00      P1    
ATOM     57  CA  SER A  58    -121.024  82.795  36.019  0.00  0.00      P1    
ATOM     58  CA  ASP A  59    -117.314  82.340  35.471  0.00  0.00      P1    
ATOM     59  CA  ILE A  60    -116.146  85.940  34.845  0.00  0.00      P1    
ATOM     60  CA  SER A  61    -112.554  85.752  33.671  0.00  0.00      P1    
ATOM     61  CA  VAL A  62    -109.790  87.810  35.196  0.00  0.00      P1    
ATOM     62  CA  THR A  63    -107.524  90.312  33.529  0.00  0.00      P1    
ATOM     63  CA  ALA A  64    -104.014  89.731  34.940  0.00  0.00      P1    
ATOM     64  CA  THR A  65    -103.420  87.170  37.694  0.00  0.00      P1    
ATOM     65  CA  ASN A  66    -100.599  89.338  39.094  0.00  0.00      P1    
ATOM     66  CA  ASP A  67    -102.840  92.067  40.511  0.00  0.00      P1    
ATOM     67  CA  SER A  68    -105.750  89.671  41.319  0.00  0.00      P1    
ATOM     68  CA  ARG A  69    -107.299  89.612  44.770  0.00  0.00      P1    
ATOM     69  CA  LEU A  70    -110.567  87.749  44.249  0.00  0.00      P1    
ATOM     70  CA  TYR A  71    -111.742  84.963  46.463  0.00  0.00      P1    
ATOM     71  CA  PRO A  72    -115.098  83.290  47.201  0.00  0.00      P1    
ATOM     72  CA  GLY A  73    -117.090  84.705  50.042  0.00  0.00      P1    
ATOM     73  CA  ALA A  74    -115.473  87.984  49.153  0.00  0.00      P1    
ATOM     74  CA  LEU A  75    -117.063  91.282  49.076  0.00  0.00      P1    
ATOM     75  CA  LEU A  76    -115.766  92.916  46.072  0.00  0.00      P1    
ATOM     76  CA  VAL A  77    -116.958  96.030  44.524  0.00  0.00      P1    
ATOM     77  CA  VAL A  78    -118.575  95.642  41.152  0.00  0.00      P1    
ATOM     78  CA  ASP A  79    -116.573  98.247  39.465  0.00  0.00      P1    
ATOM     79  CA  GLU A  80    -114.272  98.947  36.597  0.00  0.00      P1    
ATOM     80  CA  THR A  81    -111.476  98.077  39.022  0.00  0.00      P1    
ATOM     81  CA  LEU A  82    -112.961  94.574  39.555  0.00  0.00      P1    
ATOM     82  CA  LEU A  83    -112.819  94.028  35.797  0.00  0.00      P1    
ATOM     83  CA  GLU A  84    -109.150  95.141  35.937  0.00  0.00      P1    
ATOM     84  CA  ASN A  85    -108.945  92.344  38.485  0.00  0.00      P1    
ATOM     85  CA  ASN A  86    -107.242  94.641  40.846  0.00  0.00      P1    
ATOM     86  CA  PRO A  87    -110.654  95.413  42.506  0.00  0.00      P1    
ATOM     87  CA  THR A  88    -111.080  98.266  44.950  0.00  0.00      P1    
ATOM     88  CA  LEU A  89    -111.257  95.272  47.252  0.00  0.00      P1    
ATOM     89  CA  LEU A  90    -113.313  95.326  50.326  0.00  0.00      P1    
ATOM     90  CA  ALA A  91    -111.606  93.535  53.134  0.00  0.00      P1    
ATOM     91  CA  VAL A  92    -114.708  94.442  55.110  0.00  0.00      P1    
ATOM     92  CA  ASP A  93    -116.093  91.952  57.624  0.00  0.00      P1    
ATOM     93  CA  ARG A  94    -118.317  89.090  56.620  0.00  0.00      P1    
ATOM     94  CA  ALA A  95    -120.416  86.470  58.335  0.00  0.00      P1    
ATOM     95  CA  PRO A  96    -119.764  82.705  58.070  0.00  0.00      P1    
ATOM     96  CA  MET A  97    -120.623  81.054  54.843  0.00  0.00      P1    
ATOM     97  CA  THR A  98    -120.937  77.700  53.269  0.00  0.00      P1    
ATOM     98  CA  TYR A  99    -117.989  76.847  51.172  0.00  0.00      P1    
ATOM     99  CA  SER A 100    -117.670  74.173  48.621  0.00  0.00      P1    
ATOM    100  CA  ILE A 101    -114.746  73.051  46.572  0.00  0.00      P1    
ATOM    101  CA  ASP A 102    -114.571  70.725  43.652  0.00  0.00      P1    
ATOM    102  CA  LEU A 103    -111.959  68.326  42.435  0.00  0.00      P1    
ATOM    103  CA  PRO A 104    -112.166  64.469  42.639  0.00  0.00      P1    
ATOM    104  CA  GLY A 105    -113.142  63.792  46.205  0.00  0.00      P1    
ATOM    105  CA  LEU A 106    -113.095  67.439  47.162  0.00  0.00      P1    
ATOM    106  CA  ALA A 107    -116.612  67.325  45.781  0.00  0.00      P1    
ATOM    107  CA  SER A 108    -116.691  64.224  47.960  0.00  0.00      P1    
ATOM    108  CA  SER A 109    -115.686  64.400  51.636  0.00  0.00      P1    
ATOM    109  CA  ASP A 110    -114.588  67.917  52.662  0.00  0.00      P1    
ATOM    110  CA  SER A 111    -116.142  70.113  50.067  0.00  0.00      P1    
ATOM    111  CA  PHE A 112    -117.675  72.305  52.669  0.00  0.00      P1    
ATOM    112  CA  LEU A 113    -115.808  74.286  55.236  0.00  0.00      P1    
ATOM    113  CA  GLN A 114    -116.855  77.562  56.787  0.00  0.00      P1    
ATOM    114  CA  VAL A 115    -114.559  80.571  56.742  0.00  0.00      P1    
ATOM    115  CA  GLU A 116    -116.067  82.804  59.392  0.00  0.00      P1    
ATOM    116  CA  ASP A 117    -115.083  86.045  57.777  0.00  0.00      P1    
ATOM    117  CA  PRO A 118    -114.056  85.352  54.196  0.00  0.00      P1    
ATOM    118  CA  SER A 119    -111.007  87.384  53.315  0.00  0.00      P1    
ATOM    119  CA  ASN A 120    -108.493  87.062  50.516  0.00  0.00      P1    
ATOM    120  CA  SER A 121    -106.036  85.111  52.606  0.00  0.00      P1    
ATOM    121  CA  SER A 122    -108.460  83.167  54.827  0.00  0.00      P1    
ATOM    122  CA  VAL A 123    -110.524  81.414  52.143  0.00  0.00      P1    
ATOM    123  CA  ARG A 124    -107.470  80.870  49.980  0.00  0.00      P1    
ATOM    124  CA  GLY A 125    -105.745  79.373  53.007  0.00  0.00      P1    
ATOM    125  CA  ALA A 126    -108.796  77.307  53.863  0.00  0.00      P1    
ATOM    126  CA  VAL A 127    -108.770  75.890  50.336  0.00  0.00      P1    
ATOM    127  CA  ASN A 128    -105.000  75.515  50.115  0.00  0.00      P1    
ATOM    128  CA  ASP A 129    -105.308  73.283  53.143  0.00  0.00      P1    
ATOM    129  CA  LEU A 130    -108.272  71.743  51.237  0.00  0.00      P1    
ATOM    130  CA  LEU A 131    -106.180  71.246  48.035  0.00  0.00      P1    
ATOM    131  CA  ALA A 132    -102.888  70.273  49.559  0.00  0.00      P1    
ATOM    132  CA  LYS A 133    -105.352  67.860  51.154  0.00  0.00      P1    
ATOM    133  CA  TRP A 134    -106.451  66.520  47.733  0.00  0.00      P1    
ATOM    134  CA  HIS A 135    -102.768  65.749  46.971  0.00  0.00      P1    
ATOM    135  CA  GLN A 136    -102.362  63.755  50.176  0.00  0.00      P1    
ATOM    136  CA  ASP A 137    -105.829  62.093  50.248  0.00  0.00      P1    
ATOM    137  CA  TYR A 138    -106.434  61.207  46.669  0.00  0.00      P1    
ATOM    138  CA  GLY A 139    -103.846  60.042  44.197  0.00  0.00      P1    
ATOM    139  CA  GLN A 140    -100.343  60.356  45.536  0.00  0.00      P1    
ATOM    140  CA  VAL A 141     -99.307  63.172  43.199  0.00  0.00      P1    
ATOM    141  CA  ASN A 142     -98.785  66.815  44.238  0.00  0.00      P1    
ATOM    142  CA  ASN A 143    -100.567  67.277  40.930  0.00  0.00      P1    
ATOM    143  CA  VAL A 144    -104.286  67.612  41.580  0.00  0.00      P1    
ATOM    144  CA  PRO A 145    -107.012  66.608  38.994  0.00  0.00      P1    
ATOM    145  CA  ALA A 146    -106.992  69.976  37.526  0.00  0.00      P1    
ATOM    146  CA  ARG A 147    -109.036  70.386  34.497  0.00  0.00      P1    
ATOM    147  CA  MET A 148    -106.501  71.097  32.027  0.00  0.00      P1    
ATOM    148  CA  GLN A 149    -107.678  72.303  28.758  0.00  0.00      P1    
ATOM    149  CA  TYR A 150    -104.694  72.416  26.498  0.00  0.00      P1    
ATOM    150  CA  GLU A 151    -104.330  72.061  22.768  0.00  0.00      P1    
ATOM    151  CA  LYS A 152    -101.646  71.704  20.145  0.00  0.00      P1    
ATOM    152  CA  ILE A 153    -102.638  72.809  16.618  0.00  0.00      P1    
ATOM    153  CA  THR A 154    -100.402  72.825  13.509  0.00  0.00      P1    
ATOM    154  CA  ALA A 155    -101.346  74.054  10.016  0.00  0.00      P1    
ATOM    155  CA  HIS A 156     -99.631  74.960   6.735  0.00  0.00      P1    
ATOM    156  CA  SER A 157    -100.698  76.444   3.410  0.00  0.00      P1    
ATOM    157  CA  MET A 158     -98.966  76.869   0.055  0.00  0.00      P1    
ATOM    158  CA  GLU A 159    -100.383  79.107  -2.633  0.00  0.00      P1    
ATOM    159  CA  GLN A 160     -98.344  79.025  -5.806  0.00  0.00      P1    
ATOM    160  CA  LEU A 161     -99.439  80.984  -8.832  0.00  0.00      P1    
ATOM    161  CA  LYS A 162     -97.032  80.874 -11.745  0.00  0.00      P1    
ATOM    162  CA  VAL A 163     -97.549  82.399 -15.172  0.00  0.00      P1    
ATOM    163  CA  LYS A 164     -94.959  81.746 -17.860  0.00  0.00      P1    
ATOM    164  CA  PHE A 165     -95.303  83.361 -21.257  0.00  0.00      P1    
ATOM    165  CA  GLY A 166     -92.722  82.722 -23.946  0.00  0.00      P1    
ATOM    166  CA  SER A 167     -92.931  83.707 -27.575  0.00  0.00      P1    
ATOM    167  CA  ASP A 168     -90.725  84.023 -30.629  0.00  0.00      P1    
ATOM    168  CA  PHE A 169     -91.751  85.948 -33.742  0.00  0.00      P1    
ATOM    169  CA  GLU A 170     -89.705  85.719 -36.914  0.00  0.00      P1    
ATOM    170  CA  LYS A 171     -90.596  87.243 -40.266  0.00  0.00      P1    
ATOM    171  CA  THR A 172     -87.051  86.605 -41.591  0.00  0.00      P1    
ATOM    172  CA  GLY A 173     -84.735  89.579 -41.112  0.00  0.00      P1    
ATOM    173  CA  ASN A 174     -86.751  90.226 -37.960  0.00  0.00      P1    
ATOM    174  CA  SER A 175     -86.324  88.172 -34.815  0.00  0.00      P1    
ATOM    175  CA  LEU A 176     -88.195  89.163 -31.679  0.00  0.00      P1    
ATOM    176  CA  ASP A 177     -87.995  87.052 -28.528  0.00  0.00      P1    
ATOM    177  CA  ILE A 178     -90.249  87.871 -25.601  0.00  0.00      P1    
ATOM    178  CA  ASP A 179     -89.827  86.038 -22.309  0.00  0.00      P1    
ATOM    179  CA  PHE A 180     -91.972  86.953 -19.335  0.00  0.00      P1    
ATOM    180  CA  ASN A 181     -92.275  85.008 -16.104  0.00  0.00      P1    
ATOM    181  CA  SER A 182     -94.185  85.913 -12.958  0.00  0.00      P1    
ATOM    182  CA  VAL A 183     -93.957  83.681  -9.897  0.00  0.00      P1    
ATOM    183  CA  HIS A 184     -96.002  84.202  -6.781  0.00  0.00      P1    
ATOM    184  CA  SER A 185     -95.400  82.010  -3.772  0.00  0.00      P1    
ATOM    185  CA  GLY A 186     -97.336  82.451  -0.564  0.00  0.00      P1    
ATOM    186  CA  GLU A 187     -96.509  79.958   2.133  0.00  0.00      P1    
ATOM    187  CA  LYS A 188     -97.835  80.279   5.662  0.00  0.00      P1    
ATOM    188  CA  GLN A 189     -96.838  78.036   8.615  0.00  0.00      P1    
ATOM    189  CA  ILE A 190     -98.651  78.272  11.983  0.00  0.00      P1    
ATOM    190  CA  GLN A 191     -98.198  76.340  15.260  0.00  0.00      P1    
ATOM    191  CA  ILE A 192    -100.045  77.340  18.443  0.00  0.00      P1    
ATOM    192  CA  VAL A 193    -100.565  76.011  21.945  0.00  0.00      P1    
ATOM    193  CA  ASN A 194    -102.993  77.493  24.417  0.00  0.00      P1    
ATOM    194  CA  PHE A 195    -103.396  76.498  27.997  0.00  0.00      P1    
ATOM    195  CA  LYS A 196    -106.307  77.206  30.296  0.00  0.00      P1    
ATOM    196  CA  GLN A 197    -106.075  75.732  33.699  0.00  0.00      P1    
ATOM    197  CA  ILE A 198    -108.699  75.762  36.276  0.00  0.00      P1    
ATOM    198  CA  TYR A 199    -106.673  74.235  39.091  0.00  0.00      P1    
ATOM    199  CA  TYR A 200    -109.772  74.107  41.162  0.00  0.00      P1    
ATOM    200  CA  THR A 201    -112.909  76.030  41.668  0.00  0.00      P1    
ATOM    201  CA  VAL A 202    -114.031  76.881  45.097  0.00  0.00      P1    
ATOM    202  CA  SER A 203    -117.214  78.403  46.135  0.00  0.00      P1    
ATOM    203  CA  VAL A 204    -119.294  79.705  48.865  0.00  0.00      P1    
ATOM    204  CA  ASP A 205    -122.602  78.118  48.716  0.00  0.00      P1    
ATOM    205  CA  ALA A 206    -125.994  78.740  49.999  0.00  0.00      P1    
ATOM    206  CA  VAL A 207    -126.353  79.640  53.586  0.00  0.00      P1    
ATOM    207  CA  LYS A 208    -129.322  80.483  55.742  0.00  0.00      P1    
ATOM    208  CA  ASN A 209    -129.311  84.263  55.839  0.00  0.00      P1    
ATOM    209  CA  PRO A 210    -127.610  87.452  54.652  0.00  0.00      P1    
ATOM    210  CA  GLY A 211    -126.311  87.459  58.231  0.00  0.00      P1    
ATOM    211  CA  ASP A 212    -124.899  84.071  57.307  0.00  0.00      P1    
ATOM    212  CA  VAL A 213    -122.617  85.356  54.539  0.00  0.00      P1    
ATOM    213  CA  PHE A 214    -122.101  88.942  55.561  0.00  0.00      P1    
ATOM    214  CA  GLN A 215    -121.833  90.799  58.819  0.00  0.00      P1    
ATOM    215  CA  ASP A 216    -123.478  94.089  59.604  0.00  0.00      P1    
ATOM    216  CA  THR A 217    -120.362  95.037  61.542  0.00  0.00      P1    
ATOM    217  CA  VAL A 218    -119.416  96.575  58.228  0.00  0.00      P1    
ATOM    218  CA  THR A 219    -121.152  99.855  57.678  0.00  0.00      P1    
ATOM    219  CA  VAL A 220    -122.378 100.775  54.203  0.00  0.00      P1    
ATOM    220  CA  GLU A 221    -119.910 103.647  54.507  0.00  0.00      P1    
ATOM    221  CA  ASP A 222    -117.056 101.109  54.912  0.00  0.00      P1    
ATOM    222  CA  LEU A 223    -118.321  99.598  51.680  0.00  0.00      P1    
ATOM    223  CA  LYS A 224    -118.448 102.999  49.972  0.00  0.00      P1    
ATOM    224  CA  GLN A 225    -114.931 103.854  51.150  0.00  0.00      P1    
ATOM    225  CA  ARG A 226    -113.842 100.627  49.590  0.00  0.00      P1    
ATOM    226  CA  GLY A 227    -115.584 101.779  46.460  0.00  0.00      P1    
ATOM    227  CA  ILE A 228    -119.136 100.485  46.214  0.00  0.00      P1    
ATOM    228  CA  SER A 229    -122.054 102.564  45.045  0.00  0.00      P1    
ATOM    229  CA  ALA A 230    -125.312 101.538  43.353  0.00  0.00      P1    
ATOM    230  CA  GLU A 231    -123.465 101.785  40.027  0.00  0.00      P1    
ATOM    231  CA  ARG A 232    -120.704  99.885  41.785  0.00  0.00      P1    
ATOM    232  CA  PRO A 233    -122.699  97.392  43.985  0.00  0.00      P1    
ATOM    233  CA  LEU A 234    -121.425  94.964  46.603  0.00  0.00      P1    
ATOM    234  CA  VAL A 235    -121.375  91.332  45.673  0.00  0.00      P1    
ATOM    235  CA  TYR A 236    -120.545  88.132  47.477  0.00  0.00      P1    
ATOM    236  CA  ILE A 237    -118.226  85.927  45.499  0.00  0.00      P1    
ATOM    237  CA  SER A 238    -119.899  82.542  45.067  0.00  0.00      P1    
ATOM    238  CA  SER A 239    -117.139  80.880  43.247  0.00  0.00      P1    
ATOM    239  CA  VAL A 240    -113.705  81.629  42.124  0.00  0.00      P1    
ATOM    240  CA  ALA A 241    -111.906  79.309  39.883  0.00  0.00      P1    
ATOM    241  CA  TYR A 242    -108.233  79.414  40.240  0.00  0.00      P1    
ATOM    242  CA  GLY A 243    -105.484  78.248  38.109  0.00  0.00      P1    
ATOM    243  CA  ARG A 244    -103.086  79.715  35.742  0.00  0.00      P1    
ATOM    244  CA  GLN A 245    -103.246  80.347  32.098  0.00  0.00      P1    
ATOM    245  CA  VAL A 246    -100.351  80.360  29.804  0.00  0.00      P1    
ATOM    246  CA  TYR A 247    -100.292  81.273  26.133  0.00  0.00      P1    
ATOM    247  CA  LEU A 248     -97.429  80.369  23.829  0.00  0.00      P1    
ATOM    248  CA  LYS A 249     -96.975  80.821  20.058  0.00  0.00      P1    
ATOM    249  CA  LEU A 250     -94.660  79.873  17.173  0.00  0.00      P1    
ATOM    250  CA  GLU A 251     -95.101  81.066  13.554  0.00  0.00      P1    
ATOM    251  CA  THR A 252     -93.277  81.406  10.217  0.00  0.00      P1    
ATOM    252  CA  THR A 253     -94.425  83.001   6.933  0.00  0.00      P1    
ATOM    253  CA  SER A 254     -92.597  83.186   3.609  0.00  0.00      P1    
ATOM    254  CA  LYS A 255     -94.019  85.192   0.711  0.00  0.00      P1    
ATOM    255  CA  SER A 256     -92.088  85.701  -2.514  0.00  0.00      P1    
ATOM    256  CA  ASP A 257     -92.905  87.566  -5.712  0.00  0.00      P1    
ATOM    257  CA  GLU A 258     -90.462  87.633  -8.590  0.00  0.00      P1    
ATOM    258  CA  VAL A 259     -91.224  89.085 -12.004  0.00  0.00      P1    
ATOM    259  CA  GLU A 260     -88.627  88.636 -14.724  0.00  0.00      P1    
ATOM    260  CA  ALA A 261     -89.014  90.190 -18.159  0.00  0.00      P1    
ATOM    261  CA  ALA A 262     -86.585  90.026 -21.049  0.00  0.00      P1    
ATOM    262  CA  PHE A 263     -87.205  91.439 -24.503  0.00  0.00      P1    
ATOM    263  CA  GLU A 264     -84.768  90.929 -27.359  0.00  0.00      P1    
ATOM    264  CA  ALA A 265     -85.298  92.579 -30.730  0.00  0.00      P1    
ATOM    265  CA  LEU A 266     -83.020  92.081 -33.713  0.00  0.00      P1    
ATOM    266  CA  ILE A 267     -84.090  94.063 -36.751  0.00  0.00      P1    
ATOM    267  CA  LYS A 268     -81.683  94.266 -39.702  0.00  0.00      P1    
ATOM    268  CA  GLY A 269     -78.421  93.920 -37.754  0.00  0.00      P1    
ATOM    269  CA  VAL A 270     -79.419  96.345 -34.984  0.00  0.00      P1    
ATOM    270  CA  LYS A 271     -79.743  94.601 -31.636  0.00  0.00      P1    
ATOM    271  CA  VAL A 272     -81.893  96.205 -28.957  0.00  0.00      P1    
ATOM    272  CA  ALA A 273     -82.650  94.315 -25.751  0.00  0.00      P1    
ATOM    273  CA  PRO A 274     -84.157  95.780 -22.565  0.00  0.00      P1    
ATOM    274  CA  GLN A 275     -84.482  93.376 -19.639  0.00  0.00      P1    
ATOM    275  CA  THR A 276     -85.938  94.122 -16.208  0.00  0.00      P1    
ATOM    276  CA  GLU A 277     -85.678  91.991 -13.086  0.00  0.00      P1    
ATOM    277  CA  TRP A 278     -87.892  92.532 -10.051  0.00  0.00      P1    
ATOM    278  CA  LYS A 279     -87.388  90.366  -6.979  0.00  0.00      P1    
ATOM    279  CA  GLN A 280     -88.926  90.940  -3.567  0.00  0.00      P1    
ATOM    280  CA  ILE A 281     -88.648  88.325  -0.816  0.00  0.00      P1    
ATOM    281  CA  LEU A 282     -90.465  88.467   2.557  0.00  0.00      P1    
ATOM    282  CA  ASP A 283     -89.571  86.284   5.568  0.00  0.00      P1    
ATOM    283  CA  ASN A 284     -91.192  86.310   9.039  0.00  0.00      P1    
ATOM    284  CA  THR A 285     -90.514  84.155  12.154  0.00  0.00      P1    
ATOM    285  CA  GLU A 286     -91.770  84.445  15.791  0.00  0.00      P1    
ATOM    286  CA  VAL A 287     -91.369  82.476  19.086  0.00  0.00      P1    
ATOM    287  CA  LYS A 288     -92.533  83.846  22.490  0.00  0.00      P1    
ATOM    288  CA  ALA A 289     -93.821  82.890  25.973  0.00  0.00      P1    
ATOM    289  CA  VAL A 290     -95.671  84.698  28.750  0.00  0.00      P1    
ATOM    290  CA  ILE A 291     -96.808  83.338  32.110  0.00  0.00      P1    
ATOM    291  CA  LEU A 292     -99.659  84.234  34.380  0.00  0.00      P1    
ATOM    292  CA  GLY A 293    -100.830  82.258  37.378  0.00  0.00      P1    
ATOM    293  CA  GLY A 294     -99.276  79.733  39.755  0.00  0.00      P1    
ATOM    294  CA  ASP A 295     -95.693  78.618  39.255  0.00  0.00      P1    
ATOM    295  CA  PRO A 296     -94.075  81.386  37.101  0.00  0.00      P1    
ATOM    296  CA  SER A 297     -92.352  79.280  34.529  0.00  0.00      P1    
ATOM    297  CA  SER A 298     -89.470  80.417  32.366  0.00  0.00      P1    
ATOM    298  CA  GLY A 299     -89.689  82.464  29.186  0.00  0.00      P1    
ATOM    299  CA  ALA A 300     -86.199  81.148  28.426  0.00  0.00      P1    
ATOM    300  CA  ARG A 301     -87.187  77.488  27.989  0.00  0.00      P1    
ATOM    301  CA  VAL A 302     -89.705  78.380  25.232  0.00  0.00      P1    
ATOM    302  CA  VAL A 303     -87.191  80.627  23.466  0.00  0.00      P1    
ATOM    303  CA  THR A 304     -84.333  78.065  23.359  0.00  0.00      P1    
ATOM    304  CA  GLY A 305     -86.638  75.176  22.433  0.00  0.00      P1    
ATOM    305  CA  LYS A 306     -89.673  75.225  20.192  0.00  0.00      P1    
ATOM    306  CA  VAL A 307     -93.171  73.747  20.434  0.00  0.00      P1    
ATOM    307  CA  ASP A 308     -92.213  70.976  22.920  0.00  0.00      P1    
ATOM    308  CA  MET A 309     -90.892  73.506  25.457  0.00  0.00      P1    
ATOM    309  CA  VAL A 310     -94.140  75.375  25.122  0.00  0.00      P1    
ATOM    310  CA  GLU A 311     -95.869  72.147  26.136  0.00  0.00      P1    
ATOM    311  CA  ASP A 312     -93.575  71.922  29.184  0.00  0.00      P1    
ATOM    312  CA  LEU A 313     -94.357  75.515  30.088  0.00  0.00      P1    
ATOM    313  CA  ILE A 314     -98.075  74.727  30.145  0.00  0.00      P1    
ATOM    314  CA  GLN A 315     -97.503  71.263  31.730  0.00  0.00      P1    
ATOM    315  CA  GLU A 316     -95.750  72.671  34.760  0.00  0.00      P1    
ATOM    316  CA  GLY A 317     -98.984  74.597  34.800  0.00  0.00      P1    
ATOM    317  CA  SER A 318    -101.149  71.503  34.024  0.00  0.00      P1    
ATOM    318  CA  ARG A 319     -99.749  69.820  37.025  0.00  0.00      P1    
ATOM    319  CA  PHE A 320    -101.223  71.821  39.789  0.00  0.00      P1    
ATOM    320  CA  THR A 321     -99.685  72.287  43.169  0.00  0.00      P1    
ATOM    321  CA  ALA A 322    -101.445  73.823  46.142  0.00  0.00      P1    
ATOM    322  CA  ASP A 323     -97.795  74.338  47.130  0.00  0.00      P1    
ATOM    323  CA  HIS A 324     -97.898  77.127  44.581  0.00  0.00      P1    
ATOM    324  CA  PRO A 325    -101.677  77.591  44.321  0.00  0.00      P1    
ATOM    325  CA  GLY A 326    -103.516  79.363  41.560  0.00  0.00      P1    
ATOM    326  CA  LEU A 327    -104.568  82.907  41.190  0.00  0.00      P1    
ATOM    327  CA  PRO A 328    -108.167  83.567  40.094  0.00  0.00      P1    
ATOM    328  CA  ILE A 329    -108.821  82.577  36.497  0.00  0.00      P1    
ATOM    329  CA  SER A 330    -112.529  82.986  36.871  0.00  0.00      P1    
ATOM    330  CA  TYR A 331    -114.991  84.029  39.530  0.00  0.00      P1    
ATOM    331  CA  THR A 332    -118.729  83.885  40.092  0.00  0.00      P1    
ATOM    332  CA  THR A 333    -120.716  85.905  42.598  0.00  0.00      P1    
ATOM    333  CA  SER A 334    -123.518  85.030  44.963  0.00  0.00      P1    
ATOM    334  CA  PHE A 335    -125.925  87.369  46.492  0.00  0.00      P1    
ATOM    335  CA  LEU A 336    -125.697  88.088  50.100  0.00  0.00      P1    
ATOM    336  CA  ARG A 337    -129.389  87.735  50.889  0.00  0.00      P1    
ATOM    337  CA  ASP A 338    -130.182  85.165  48.197  0.00  0.00      P1    
ATOM    338  CA  ASN A 339    -127.083  83.084  49.254  0.00  0.00      P1    
ATOM    339  CA  VAL A 340    -127.411  81.445  45.943  0.00  0.00      P1    
ATOM    340  CA  VAL A 341    -124.399  80.942  43.824  0.00  0.00      P1    
ATOM    341  CA  ALA A 342    -125.114  83.135  40.869  0.00  0.00      P1    
ATOM    342  CA  THR A 343    -125.125  82.885  37.137  0.00  0.00      P1    
ATOM    343  CA  PHE A 344    -124.195  86.571  37.670  0.00  0.00      P1    
ATOM    344  CA  GLN A 345    -125.105  88.499  34.573  0.00  0.00      P1    
ATOM    345  CA  ASN A 346    -124.256  91.678  36.460  0.00  0.00      P1    
ATOM    346  CA  SER A 347    -124.011  94.978  34.755  0.00  0.00      P1    
ATOM    347  CA  THR A 348    -124.205  98.530  35.905  0.00  0.00      P1    
ATOM    348  CA  ASP A 349    -124.087 101.471  33.547  0.00  0.00      P1    
ATOM    349  CA  TYR A 350    -122.574 104.911  33.453  0.00  0.00      P1    
ATOM    350  CA  VAL A 351    -121.842 107.206  30.487  0.00  0.00      P1    
ATOM    351  CA  GLU A 352    -118.337 108.375  29.555  0.00  0.00      P1    
ATOM    352  CA  THR A 353    -118.112 111.598  27.561  0.00  0.00      P1    
ATOM    353  CA  LYS A 354    -115.363 113.869  26.269  0.00  0.00      P1    
ATOM    354  CA  VAL A 355    -115.209 117.337  24.696  0.00  0.00      P1    
ATOM    355  CA  THR A 356    -112.869 118.327  21.842  0.00  0.00      P1    
ATOM    356  CA  ALA A 357    -111.628 121.892  21.176  0.00  0.00      P1    
ATOM    357  CA  TYR A 358    -111.470 123.138  17.543  0.00  0.00      P1    
ATOM    358  CA  ARG A 359    -108.200 125.031  17.694  0.00  0.00      P1    
ATOM    359  CA  ASN A 360    -107.211 123.796  14.136  0.00  0.00      P1    
ATOM    360  CA  GLY A 361    -107.832 121.119  11.427  0.00  0.00      P1    
ATOM    361  CA  ASP A 362    -106.183 120.465   7.978  0.00  0.00      P1    
ATOM    362  CA  LEU A 363    -107.245 118.477   4.834  0.00  0.00      P1    
ATOM    363  CA  LEU A 364    -105.522 116.035   2.514  0.00  0.00      P1    
ATOM    364  CA  LEU A 365    -106.989 114.531  -0.542  0.00  0.00      P1    
ATOM    365  CA  ASP A 366    -106.142 111.293  -2.228  0.00  0.00      P1    
ATOM    366  CA  HIS A 367    -108.608 110.202  -4.849  0.00  0.00      P1    
ATOM    367  CA  SER A 368    -107.927 106.648  -5.828  0.00  0.00      P1    
ATOM    368  CA  GLY A 369    -111.456 106.515  -7.265  0.00  0.00      P1    
ATOM    369  CA  ALA A 370    -112.483 104.121  -9.973  0.00  0.00      P1    
ATOM    370  CA  TYR A 371    -114.235 107.090 -11.488  0.00  0.00      P1    
ATOM    371  CA  VAL A 372    -113.600 110.792 -11.326  0.00  0.00      P1    
ATOM    372  CA  ALA A 373    -115.104 113.236  -8.993  0.00  0.00      P1    
ATOM    373  CA  GLN A 374    -114.793 116.915  -8.397  0.00  0.00      P1    
ATOM    374  CA  TYR A 375    -113.738 118.170  -5.090  0.00  0.00      P1    
ATOM    375  CA  TYR A 376    -114.927 121.087  -3.117  0.00  0.00      P1    
ATOM    376  CA  ILE A 377    -113.156 121.925   0.140  0.00  0.00      P1    
ATOM    377  CA  THR A 378    -114.279 124.766   2.360  0.00  0.00      P1    
ATOM    378  CA  TRP A 379    -113.556 125.523   5.991  0.00  0.00      P1    
ATOM    379  CA  ASP A 380    -113.859 128.349   8.510  0.00  0.00      P1    
ATOM    380  CA  GLU A 381    -111.251 130.003  10.720  0.00  0.00      P1    
ATOM    381  CA  LEU A 382    -111.618 131.990  13.977  0.00  0.00      P1    
ATOM    382  CA  SER A 383    -109.226 134.252  15.806  0.00  0.00      P1    
ATOM    383  CA  TYR A 384    -109.203 137.080  18.330  0.00  0.00      P1    
ATOM    384  CA  ASP A 385    -108.572 140.768  17.630  0.00  0.00      P1    
ATOM    385  CA  HIS A 386    -106.688 143.363  19.669  0.00  0.00      P1    
ATOM    386  CA  GLN A 387    -109.947 145.347  19.623  0.00  0.00      P1    
ATOM    387  CA  GLY A 388    -111.549 142.613  21.759  0.00  0.00      P1    
ATOM    388  CA  LYS A 389    -113.775 141.065  19.118  0.00  0.00      P1    
ATOM    389  CA  GLU A 390    -113.716 137.597  17.563  0.00  0.00      P1    
ATOM    390  CA  VAL A 391    -113.531 137.282  13.787  0.00  0.00      P1    
ATOM    391  CA  LEU A 392    -114.415 134.402  11.457  0.00  0.00      P1    
ATOM    392  CA  THR A 393    -113.142 133.865   7.877  0.00  0.00      P1    
ATOM    393  CA  PRO A 394    -114.036 131.063   5.329  0.00  0.00      P1    
ATOM    394  CA  LYS A 395    -111.395 129.660   2.910  0.00  0.00      P1    
ATOM    395  CA  ALA A 396    -110.639 127.349  -0.097  0.00  0.00      P1    
ATOM    396  CA  TRP A 397    -107.424 126.604  -2.175  0.00  0.00      P1    
ATOM    397  CA  ASP A 398    -106.507 125.495  -5.747  0.00  0.00      P1    
ATOM    398  CA  ARG A 399    -108.275 122.108  -5.584  0.00  0.00      P1    
ATOM    399  CA  ASN A 400    -111.794 123.548  -5.411  0.00  0.00      P1    
ATOM    400  CA  GLY A 401    -113.710 122.997  -8.593  0.00  0.00      P1    
ATOM    401  CA  GLN A 402    -111.008 120.680  -9.861  0.00  0.00      P1    
ATOM    402  CA  ASP A 403    -111.283 117.028 -10.612  0.00  0.00      P1    
ATOM    403  CA  LEU A 404    -109.981 114.334  -8.442  0.00  0.00      P1    
ATOM    404  CA  THR A 405    -109.190 111.053 -10.042  0.00  0.00      P1    
ATOM    405  CA  ALA A 406    -107.345 107.756  -9.399  0.00  0.00      P1    
ATOM    406  CA  HIS A 407    -103.986 107.995  -7.612  0.00  0.00      P1    
ATOM    407  CA  PHE A 408    -103.914 111.758  -7.523  0.00  0.00      P1    
ATOM    408  CA  THR A 409    -102.920 113.198  -4.220  0.00  0.00      P1    
ATOM    409  CA  THR A 410    -102.671 116.791  -3.225  0.00  0.00      P1    
ATOM    410  CA  SER A 411    -102.922 118.521   0.113  0.00  0.00      P1    
ATOM    411  CA  ILE A 412    -105.088 121.505   0.803  0.00  0.00      P1    
ATOM    412  CA  PRO A 413    -103.665 123.524   3.681  0.00  0.00      P1    
ATOM    413  CA  LEU A 414    -106.101 125.091   6.116  0.00  0.00      P1    
ATOM    414  CA  LYS A 415    -104.868 128.058   8.142  0.00  0.00      P1    
ATOM    415  CA  GLY A 416    -105.184 129.475  11.725  0.00  0.00      P1    
ATOM    416  CA  ASN A 417    -107.694 128.134  14.256  0.00  0.00      P1    
ATOM    417  CA  VAL A 418    -110.124 126.110  12.155  0.00  0.00      P1    
ATOM    418  CA  ARG A 419    -113.665 125.068  12.909  0.00  0.00      P1    
ATOM    419  CA  ASN A 420    -116.554 123.944  10.719  0.00  0.00      P1    
ATOM    420  CA  LEU A 421    -114.480 122.035   8.171  0.00  0.00      P1    
ATOM    421  CA  SER A 422    -116.082 120.646   5.052  0.00  0.00      P1    
ATOM    422  CA  VAL A 423    -115.120 118.542   2.122  0.00  0.00      P1    
ATOM    423  CA  LYS A 424    -117.054 116.948  -0.556  0.00  0.00      P1    
ATOM    424  CA  ILE A 425    -116.183 115.026  -3.620  0.00  0.00      P1    
ATOM    425  CA  ARG A 426    -118.911 114.115  -6.076  0.00  0.00      P1    
ATOM    426  CA  GLU A 427    -118.859 112.071  -9.181  0.00  0.00      P1    
ATOM    427  CA  CYS A 428    -119.016 113.883 -12.360  0.00  0.00      P1    
ATOM    428  CA  THR A 429    -121.682 111.711 -13.922  0.00  0.00      P1    
ATOM    429  CA  GLY A 430    -122.790 111.673 -17.575  0.00  0.00      P1    
ATOM    430  CA  LEU A 431    -125.890 109.527 -16.877  0.00  0.00      P1    
ATOM    431  CA  ALA A 432    -129.447 110.745 -17.445  0.00  0.00      P1    
ATOM    432  CA  TRP A 433    -130.305 109.436 -13.942  0.00  0.00      P1    
ATOM    433  CA  GLU A 434    -128.597 112.381 -12.241  0.00  0.00      P1    
ATOM    434  CA  TRP A 435    -125.987 114.867 -13.448  0.00  0.00      P1    
ATOM    435  CA  TRP A 436    -124.218 114.757 -10.094  0.00  0.00      P1    
ATOM    436  CA  ARG A 437    -123.948 111.609  -8.110  0.00  0.00      P1    
ATOM    437  CA  THR A 438    -122.502 112.213  -4.698  0.00  0.00      P1    
ATOM    438  CA  VAL A 439    -119.511 110.217  -3.667  0.00  0.00      P1    
ATOM    439  CA  TYR A 440    -119.201 112.077  -0.435  0.00  0.00      P1    
ATOM    440  CA  GLU A 441    -120.571 115.345   0.668  0.00  0.00      P1    
ATOM    441  CA  LYS A 442    -120.353 116.721   4.141  0.00  0.00      P1    
ATOM    442  CA  THR A 443    -120.211 120.161   5.738  0.00  0.00      P1    
ATOM    443  CA  ASP A 444    -119.178 121.257   9.261  0.00  0.00      P1    
ATOM    444  CA  LEU A 445    -117.771 117.797   9.966  0.00  0.00      P1    
ATOM    445  CA  PRO A 446    -116.730 117.009  13.609  0.00  0.00      P1    
ATOM    446  CA  LEU A 447    -113.424 118.780  13.352  0.00  0.00      P1    
ATOM    447  CA  VAL A 448    -110.502 116.546  12.875  0.00  0.00      P1    
ATOM    448  CA  ARG A 449    -106.924 117.736  13.118  0.00  0.00      P1    
ATOM    449  CA  LYS A 450    -106.339 115.912   9.832  0.00  0.00      P1    
ATOM    450  CA  ARG A 451    -109.114 114.844   7.496  0.00  0.00      P1    
ATOM    451  CA  THR A 452    -108.171 112.762   4.477  0.00  0.00      P1    
ATOM    452  CA  ILE A 453    -110.727 111.668   1.918  0.00  0.00      P1    
ATOM    453  CA  SER A 454    -110.302 108.723  -0.435  0.00  0.00      P1    
ATOM    454  CA  ILE A 455    -112.566 107.496  -3.133  0.00  0.00      P1    
ATOM    455  CA  TRP A 456    -113.191 104.140  -4.893  0.00  0.00      P1    
ATOM    456  CA  GLY A 457    -116.263 102.371  -6.359  0.00  0.00      P1    
ATOM    457  CA  THR A 458    -118.117 102.665  -9.664  0.00  0.00      P1    
ATOM    458  CA  THR A 459    -120.742 105.325 -10.434  0.00  0.00      P1    
ATOM    459  CA  LEU A 460    -123.738 103.061  -9.877  0.00  0.00      P1    
ATOM    460  CA  TYR A 461    -122.216 102.762  -6.481  0.00  0.00      P1    
ATOM    461  CA  PRO A 462    -119.666 105.444  -5.620  0.00  0.00      P1    
ATOM    462  CA  GLN A 463    -117.604 104.535  -2.659  0.00  0.00      P1    
ATOM    463  CA  VAL A 464    -115.830 106.727  -0.331  0.00  0.00      P1    
ATOM    464  CA  GLU A 465    -114.237 106.794   2.980  0.00  0.00      P1    
ATOM    465  CA  ASP A 466    -113.280 109.514   5.364  0.00  0.00      P1    
ATOM    466  CA  LYS A 467    -110.107 109.112   7.340  0.00  0.00      P1    
ATOM    467  CA  VAL A 468    -109.828 111.006  10.567  0.00  0.00      P1    
ATOM    468  CA  GLU A 469    -106.613 111.377  12.539  0.00  0.00      P1    
ATOM    469  CA  ASN A 470    -106.352 113.532  15.643  0.00  0.00      P1    
ATOM    470  CA  ASP A 471    -102.837 114.570  16.664  0.00  0.00      P1    
ATOM    471  CA  ALA B   2    -141.696  81.698  51.673  0.00  0.00      P2    
ATOM    472  CA  ASN B   3    -143.585  79.248  53.864  0.00  0.00      P2    
ATOM    473  CA  LYS B   4    -143.704  78.438  57.567  0.00  0.00      P2    
ATOM    474  CA  ALA B   5    -141.323  75.527  57.370  0.00  0.00      P2    
ATOM    475  CA  VAL B   6    -139.476  73.705  54.653  0.00  0.00      P2    
ATOM    476  CA  ASN B   7    -141.328  70.405  55.053  0.00  0.00      P2    
ATOM    477  CA  ASP B   8    -144.469  72.509  54.667  0.00  0.00      P2    
ATOM    478  CA  PHE B   9    -142.954  74.520  51.762  0.00  0.00      P2    
ATOM    479  CA  ILE B  10    -142.429  71.434  49.637  0.00  0.00      P2    
ATOM    480  CA  LEU B  11    -146.045  70.446  50.393  0.00  0.00      P2    
ATOM    481  CA  ALA B  12    -147.101  73.907  49.243  0.00  0.00      P2    
ATOM    482  CA  MET B  13    -145.154  73.504  45.970  0.00  0.00      P2    
ATOM    483  CA  ASN B  14    -148.052  71.193  45.087  0.00  0.00      P2    
ATOM    484  CA  TYR B  15    -148.103  68.123  47.274  0.00  0.00      P2    
ATOM    485  CA  ASP B  16    -145.454  65.612  46.372  0.00  0.00      P2    
ATOM    486  CA  LYS B  17    -145.622  63.709  43.032  0.00  0.00      P2    
ATOM    487  CA  LYS B  18    -145.191  66.615  40.637  0.00  0.00      P2    
ATOM    488  CA  LYS B  19    -141.404  66.209  40.391  0.00  0.00      P2    
ATOM    489  CA  LEU B  20    -141.550  62.431  39.901  0.00  0.00      P2    
ATOM    490  CA  LEU B  21    -143.138  63.406  36.616  0.00  0.00      P2    
ATOM    491  CA  THR B  22    -142.062  65.515  33.651  0.00  0.00      P2    
ATOM    492  CA  HIS B  23    -143.199  69.062  34.432  0.00  0.00      P2    
ATOM    493  CA  GLN B  24    -141.977  72.558  35.105  0.00  0.00      P2    
ATOM    494  CA  GLY B  25    -143.215  75.741  36.779  0.00  0.00      P2    
ATOM    495  CA  GLU B  26    -144.141  78.186  33.986  0.00  0.00      P2    
ATOM    496  CA  SER B  27    -143.906  77.076  30.362  0.00  0.00      P2    
ATOM    497  CA  ILE B  28    -145.332  79.915  28.265  0.00  0.00      P2    
ATOM    498  CA  GLU B  29    -144.131  83.366  27.339  0.00  0.00      P2    
ATOM    499  CA  ASN B  30    -145.435  86.275  25.361  0.00  0.00      P2    
ATOM    500  CA  ARG B  31    -144.539  89.217  23.167  0.00  0.00      P2    
ATOM    501  CA  PHE B  32    -143.057  89.565  19.704  0.00  0.00      P2    
ATOM    502  CA  ILE B  33    -139.501  89.620  18.553  0.00  0.00      P2    
ATOM    503  CA  LYS B  34    -139.514  93.409  17.936  0.00  0.00      P2    
ATOM    504  CA  GLU B  35    -141.062  96.383  19.732  0.00  0.00      P2    
ATOM    505  CA  GLY B  36    -139.822  99.653  18.123  0.00  0.00      P2    
ATOM    506  CA  ASN B  37    -140.266 102.985  19.927  0.00  0.00      P2    
ATOM    507  CA  GLN B  38    -138.069 106.078  19.826  0.00  0.00      P2    
ATOM    508  CA  LEU B  39    -135.992 107.976  22.349  0.00  0.00      P2    
ATOM    509  CA  PRO B  40    -135.324 111.616  21.325  0.00  0.00      P2    
ATOM    510  CA  ASP B  41    -131.897 111.076  19.635  0.00  0.00      P2    
ATOM    511  CA  GLU B  42    -132.121 107.308  19.538  0.00  0.00      P2    
ATOM    512  CA  PHE B  43    -134.397 104.482  18.516  0.00  0.00      P2    
ATOM    513  CA  VAL B  44    -134.889 101.695  21.028  0.00  0.00      P2    
ATOM    514  CA  VAL B  45    -135.578  98.159  19.826  0.00  0.00      P2    
ATOM    515  CA  ILE B  46    -136.738  95.586  22.402  0.00  0.00      P2    
ATOM    516  CA  GLU B  47    -136.349  91.820  21.831  0.00  0.00      P2    
ATOM    517  CA  ARG B  48    -137.709  89.125  24.194  0.00  0.00      P2    
ATOM    518  CA  LYS B  49    -136.432  85.593  24.799  0.00  0.00      P2    
ATOM    519  CA  LYS B  50    -137.995  82.878  26.990  0.00  0.00      P2    
ATOM    520  CA  ARG B  51    -135.585  81.228  29.484  0.00  0.00      P2    
ATOM    521  CA  SER B  52    -135.559  78.042  31.493  0.00  0.00      P2    
ATOM    522  CA  LEU B  53    -133.330  76.873  34.298  0.00  0.00      P2    
ATOM    523  CA  SER B  54    -133.534  73.167  35.066  0.00  0.00      P2    
ATOM    524  CA  THR B  55    -132.636  69.960  36.757  0.00  0.00      P2    
ATOM    525  CA  ASN B  56    -133.556  68.207  33.551  0.00  0.00      P2    
ATOM    526  CA  THR B  57    -133.522  64.428  34.017  0.00  0.00      P2    
ATOM    527  CA  SER B  58    -132.835  61.366  36.192  0.00  0.00      P2    
ATOM    528  CA  ASP B  59    -129.227  61.652  35.106  0.00  0.00      P2    
ATOM    529  CA  ILE B  60    -128.642  65.147  33.725  0.00  0.00      P2    
ATOM    530  CA  SER B  61    -124.988  65.878  33.246  0.00  0.00      P2    
ATOM    531  CA  VAL B  62    -122.881  68.440  34.976  0.00  0.00      P2    
ATOM    532  CA  THR B  63    -121.313  71.006  32.674  0.00  0.00      P2    
ATOM    533  CA  ALA B  64    -118.256  71.642  34.828  0.00  0.00      P2    
ATOM    534  CA  THR B  65    -117.028  68.836  37.049  0.00  0.00      P2    
ATOM    535  CA  ASN B  66    -114.390  70.932  38.821  0.00  0.00      P2    
ATOM    536  CA  ASP B  67    -117.178  73.339  39.729  0.00  0.00      P2    
ATOM    537  CA  SER B  68    -119.918  70.685  40.372  0.00  0.00      P2    
ATOM    538  CA  ARG B  69    -120.847  70.433  44.032  0.00  0.00      P2    
ATOM    539  CA  LEU B  70    -123.740  67.983  44.496  0.00  0.00      P2    
ATOM    540  CA  TYR B  71    -124.580  65.114  46.821  0.00  0.00      P2    
ATOM    541  CA  PRO B  72    -127.649  62.833  47.222  0.00  0.00      P2    
ATOM    542  CA  GLY B  73    -129.902  63.972  50.018  0.00  0.00      P2    
ATOM    543  CA  ALA B  74    -128.817  67.520  49.257  0.00  0.00      P2    
ATOM    544  CA  LEU B  75    -130.892  70.557  48.925  0.00  0.00      P2    
ATOM    545  CA  LEU B  76    -130.220  72.347  45.835  0.00  0.00      P2    
ATOM    546  CA  VAL B  77    -131.943  75.175  44.162  0.00  0.00      P2    
ATOM    547  CA  VAL B  78    -133.357  74.294  40.758  0.00  0.00      P2    
ATOM    548  CA  ASP B  79    -131.719  77.221  39.172  0.00  0.00      P2    
ATOM    549  CA  GLU B  80    -129.419  78.201  36.370  0.00  0.00      P2    
ATOM    550  CA  THR B  81    -126.442  77.662  38.642  0.00  0.00      P2    
ATOM    551  CA  LEU B  82    -127.433  74.071  39.319  0.00  0.00      P2    
ATOM    552  CA  LEU B  83    -127.513  73.466  35.560  0.00  0.00      P2    
ATOM    553  CA  GLU B  84    -124.261  75.461  35.048  0.00  0.00      P2    
ATOM    554  CA  ASN B  85    -122.828  73.192  37.640  0.00  0.00      P2    
ATOM    555  CA  ASN B  86    -121.466  75.727  39.885  0.00  0.00      P2    
ATOM    556  CA  PRO B  87    -124.525  74.632  41.883  0.00  0.00      P2    
ATOM    557  CA  THR B  88    -125.990  76.788  44.597  0.00  0.00      P2    
ATOM    558  CA  LEU B  89    -126.050  73.831  46.836  0.00  0.00      P2    
ATOM    559  CA  LEU B  90    -127.828  74.552  50.042  0.00  0.00      P2    
ATOM    560  CA  ALA B  91    -125.945  73.619  53.195  0.00  0.00      P2    
ATOM    561  CA  VAL B  92    -129.395  72.803  54.536  0.00  0.00      P2    
ATOM    562  CA  ASP B  93    -129.956  71.440  57.954  0.00  0.00      P2    
ATOM    563  CA  ARG B  94    -131.563  68.214  56.972  0.00  0.00      P2    
ATOM    564  CA  ALA B  95    -133.260  65.282  58.507  0.00  0.00      P2    
ATOM    565  CA  PRO B  96    -131.860  61.815  57.812  0.00  0.00      P2    
ATOM    566  CA  MET B  97    -131.837  60.136  54.480  0.00  0.00      P2    
ATOM    567  CA  THR B  98    -131.163  56.635  53.331  0.00  0.00      P2    
ATOM    568  CA  TYR B  99    -128.549  56.161  50.723  0.00  0.00      P2    
ATOM    569  CA  SER B 100    -127.835  53.727  48.097  0.00  0.00      P2    
ATOM    570  CA  ILE B 101    -124.825  52.987  46.158  0.00  0.00      P2    
ATOM    571  CA  ASP B 102    -124.819  51.350  42.812  0.00  0.00      P2    
ATOM    572  CA  LEU B 103    -121.833  49.020  43.123  0.00  0.00      P2    
ATOM    573  CA  PRO B 104    -122.068  45.212  42.570  0.00  0.00      P2    
ATOM    574  CA  GLY B 105    -121.261  44.486  46.156  0.00  0.00      P2    
ATOM    575  CA  LEU B 106    -122.450  47.679  47.751  0.00  0.00      P2    
ATOM    576  CA  ALA B 107    -125.890  47.612  46.178  0.00  0.00      P2    
ATOM    577  CA  SER B 108    -125.512  44.073  47.390  0.00  0.00      P2    
ATOM    578  CA  SER B 109    -124.684  44.489  51.073  0.00  0.00      P2    
ATOM    579  CA  ASP B 110    -124.322  47.918  52.696  0.00  0.00      P2    
ATOM    580  CA  SER B 111    -126.091  50.046  50.156  0.00  0.00      P2    
ATOM    581  CA  PHE B 112    -128.004  51.678  52.936  0.00  0.00      P2    
ATOM    582  CA  LEU B 113    -126.341  54.055  55.268  0.00  0.00      P2    
ATOM    583  CA  GLN B 114    -127.979  57.123  56.636  0.00  0.00      P2    
ATOM    584  CA  VAL B 115    -126.545  60.526  57.031  0.00  0.00      P2    
ATOM    585  CA  GLU B 116    -127.925  62.573  59.883  0.00  0.00      P2    
ATOM    586  CA  ASP B 117    -127.900  65.949  58.233  0.00  0.00      P2    
ATOM    587  CA  PRO B 118    -127.062  65.317  54.652  0.00  0.00      P2    
ATOM    588  CA  SER B 119    -124.189  67.603  53.609  0.00  0.00      P2    
ATOM    589  CA  ASN B 120    -121.621  67.575  50.778  0.00  0.00      P2    
ATOM    590  CA  SER B 121    -119.153  66.031  53.152  0.00  0.00      P2    
ATOM    591  CA  SER B 122    -121.368  64.040  55.486  0.00  0.00      P2    
ATOM    592  CA  VAL B 123    -123.038  62.175  52.653  0.00  0.00      P2    
ATOM    593  CA  ARG B 124    -119.986  62.101  50.508  0.00  0.00      P2    
ATOM    594  CA  GLY B 125    -117.725  61.101  53.378  0.00  0.00      P2    
ATOM    595  CA  ALA B 126    -120.109  58.284  54.200  0.00  0.00      P2    
ATOM    596  CA  VAL B 127    -120.130  57.169  50.555  0.00  0.00      P2    
ATOM    597  CA  ASN B 128    -116.376  57.167  50.189  0.00  0.00      P2    
ATOM    598  CA  ASP B 129    -115.976  54.909  53.165  0.00  0.00      P2    
ATOM    599  CA  LEU B 130    -118.622  52.922  51.286  0.00  0.00      P2    
ATOM    600  CA  LEU B 131    -116.724  53.245  47.976  0.00  0.00      P2    
ATOM    601  CA  ALA B 132    -113.502  52.387  49.753  0.00  0.00      P2    
ATOM    602  CA  LYS B 133    -115.374  49.510  51.311  0.00  0.00      P2    
ATOM    603  CA  TRP B 134    -116.193  47.888  47.925  0.00  0.00      P2    
ATOM    604  CA  HIS B 135    -112.615  47.922  46.638  0.00  0.00      P2    
ATOM    605  CA  GLN B 136    -111.328  46.302  49.792  0.00  0.00      P2    
ATOM    606  CA  ASP B 137    -114.307  43.870  50.186  0.00  0.00      P2    
ATOM    607  CA  TYR B 138    -114.999  42.817  46.633  0.00  0.00      P2    
ATOM    608  CA  GLY B 139    -112.571  42.410  43.796  0.00  0.00      P2    
ATOM    609  CA  GLN B 140    -108.903  42.280  44.544  0.00  0.00      P2    
ATOM    610  CA  VAL B 141    -108.579  45.600  42.702  0.00  0.00      P2    
ATOM    611  CA  ASN B 142    -108.168  49.074  44.220  0.00  0.00      P2    
ATOM    612  CA  ASN B 143    -110.451  49.824  41.301  0.00  0.00      P2    
ATOM    613  CA  VAL B 144    -114.131  49.570  41.986  0.00  0.00      P2    
ATOM    614  CA  PRO B 145    -116.703  48.567  39.297  0.00  0.00      P2    
ATOM    615  CA  ALA B 146    -116.904  51.805  37.643  0.00  0.00      P2    
ATOM    616  CA  ARG B 147    -119.001  50.936  34.767  0.00  0.00      P2    
ATOM    617  CA  MET B 148    -117.242  51.807  31.704  0.00  0.00      P2    
ATOM    618  CA  GLN B 149    -118.444  53.270  28.583  0.00  0.00      P2    
ATOM    619  CA  TYR B 150    -115.501  54.056  26.388  0.00  0.00      P2    
ATOM    620  CA  GLU B 151    -114.655  53.733  22.737  0.00  0.00      P2    
ATOM    621  CA  LYS B 152    -111.895  54.054  20.184  0.00  0.00      P2    
ATOM    622  CA  ILE B 153    -113.111  55.006  16.685  0.00  0.00      P2    
ATOM    623  CA  THR B 154    -110.993  55.471  13.529  0.00  0.00      P2    
ATOM    624  CA  ALA B 155    -112.200  56.450  10.040  0.00  0.00      P2    
ATOM    625  CA  HIS B 156    -110.777  57.700   6.733  0.00  0.00      P2    
ATOM    626  CA  SER B 157    -112.202  59.158   3.536  0.00  0.00      P2    
ATOM    627  CA  MET B 158    -110.364  59.636   0.262  0.00  0.00      P2    
ATOM    628  CA  GLU B 159    -111.997  61.566  -2.547  0.00  0.00      P2    
ATOM    629  CA  GLN B 160    -110.068  61.930  -5.766  0.00  0.00      P2    
ATOM    630  CA  LEU B 161    -111.404  63.531  -8.905  0.00  0.00      P2    
ATOM    631  CA  LYS B 162    -109.033  63.862 -11.830  0.00  0.00      P2    
ATOM    632  CA  VAL B 163    -109.784  65.298 -15.247  0.00  0.00      P2    
ATOM    633  CA  LYS B 164    -107.049  65.017 -17.853  0.00  0.00      P2    
ATOM    634  CA  PHE B 165    -107.693  66.517 -21.268  0.00  0.00      P2    
ATOM    635  CA  GLY B 166    -105.059  66.362 -23.988  0.00  0.00      P2    
ATOM    636  CA  SER B 167    -105.497  67.345 -27.611  0.00  0.00      P2    
ATOM    637  CA  ASP B 168    -103.273  67.940 -30.612  0.00  0.00      P2    
ATOM    638  CA  PHE B 169    -104.647  69.670 -33.707  0.00  0.00      P2    
ATOM    639  CA  GLU B 170    -102.593  69.744 -36.889  0.00  0.00      P2    
ATOM    640  CA  LYS B 171    -103.492  71.398 -40.184  0.00  0.00      P2    
ATOM    641  CA  THR B 172     -99.969  70.627 -41.518  0.00  0.00      P2    
ATOM    642  CA  GLY B 173     -98.800  74.223 -41.156  0.00  0.00      P2    
ATOM    643  CA  ASN B 174    -100.449  75.114 -37.865  0.00  0.00      P2    
ATOM    644  CA  SER B 175     -99.817  72.858 -34.878  0.00  0.00      P2    
ATOM    645  CA  LEU B 176    -101.761  73.554 -31.702  0.00  0.00      P2    
ATOM    646  CA  ASP B 177    -101.215  71.390 -28.641  0.00  0.00      P2    
ATOM    647  CA  ILE B 178    -103.287  71.891 -25.505  0.00  0.00      P2    
ATOM    648  CA  ASP B 179    -102.740  70.043 -22.246  0.00  0.00      P2    
ATOM    649  CA  PHE B 180    -105.091  70.677 -19.346  0.00  0.00      P2    
ATOM    650  CA  ASN B 181    -104.769  68.766 -16.083  0.00  0.00      P2    
ATOM    651  CA  SER B 182    -106.992  69.214 -13.039  0.00  0.00      P2    
ATOM    652  CA  VAL B 183    -106.467  67.166  -9.882  0.00  0.00      P2    
ATOM    653  CA  HIS B 184    -108.605  67.269  -6.763  0.00  0.00      P2    
ATOM    654  CA  SER B 185    -107.664  65.094  -3.835  0.00  0.00      P2    
ATOM    655  CA  GLY B 186    -109.419  65.426  -0.495  0.00  0.00      P2    
ATOM    656  CA  GLU B 187    -108.246  63.049   2.206  0.00  0.00      P2    
ATOM    657  CA  LYS B 188    -109.710  63.205   5.692  0.00  0.00      P2    
ATOM    658  CA  GLN B 189    -108.319  61.141   8.607  0.00  0.00      P2    
ATOM    659  CA  ILE B 190    -110.152  61.115  11.972  0.00  0.00      P2    
ATOM    660  CA  GLN B 191    -109.318  59.321  15.255  0.00  0.00      P2    
ATOM    661  CA  ILE B 192    -111.288  59.931  18.470  0.00  0.00      P2    
ATOM    662  CA  VAL B 193    -111.446  58.437  21.944  0.00  0.00      P2    
ATOM    663  CA  ASN B 194    -114.313  59.249  24.271  0.00  0.00      P2    
ATOM    664  CA  PHE B 195    -114.830  58.631  27.912  0.00  0.00      P2    
ATOM    665  CA  LYS B 196    -117.623  58.471  30.384  0.00  0.00      P2    
ATOM    666  CA  GLN B 197    -117.026  56.571  33.534  0.00  0.00      P2    
ATOM    667  CA  ILE B 198    -119.731  56.307  36.054  0.00  0.00      P2    
ATOM    668  CA  TYR B 199    -117.467  55.496  38.967  0.00  0.00      P2    
ATOM    669  CA  TYR B 200    -120.403  55.061  41.188  0.00  0.00      P2    
ATOM    670  CA  THR B 201    -123.743  56.702  41.805  0.00  0.00      P2    
ATOM    671  CA  VAL B 202    -124.864  57.419  45.271  0.00  0.00      P2    
ATOM    672  CA  SER B 203    -128.530  57.646  45.478  0.00  0.00      P2    
ATOM    673  CA  VAL B 204    -130.862  58.377  48.274  0.00  0.00      P2    
ATOM    674  CA  ASP B 205    -133.813  56.239  49.032  0.00  0.00      P2    
ATOM    675  CA  ALA B 206    -137.084  57.195  50.387  0.00  0.00      P2    
ATOM    676  CA  VAL B 207    -137.360  57.777  54.071  0.00  0.00      P2    
ATOM    677  CA  LYS B 208    -140.792  58.124  55.603  0.00  0.00      P2    
ATOM    678  CA  ASN B 209    -142.586  61.469  55.450  0.00  0.00      P2    
ATOM    679  CA  PRO B 210    -141.048  64.993  55.153  0.00  0.00      P2    
ATOM    680  CA  GLY B 211    -139.102  65.732  58.328  0.00  0.00      P2    
ATOM    681  CA  ASP B 212    -137.344  62.476  57.621  0.00  0.00      P2    
ATOM    682  CA  VAL B 213    -135.492  63.972  54.661  0.00  0.00      P2    
ATOM    683  CA  PHE B 214    -135.112  67.648  55.601  0.00  0.00      P2    
ATOM    684  CA  GLN B 215    -135.494  69.378  58.930  0.00  0.00      P2    
ATOM    685  CA  ASP B 216    -137.299  72.633  59.502  0.00  0.00      P2    
ATOM    686  CA  THR B 217    -134.071  73.760  61.200  0.00  0.00      P2    
ATOM    687  CA  VAL B 218    -133.449  75.594  57.980  0.00  0.00      P2    
ATOM    688  CA  THR B 219    -136.628  77.556  57.534  0.00  0.00      P2    
ATOM    689  CA  VAL B 220    -138.134  78.617  54.226  0.00  0.00      P2    
ATOM    690  CA  GLU B 221    -136.744  82.098  54.614  0.00  0.00      P2    
ATOM    691  CA  ASP B 222    -133.490  80.285  55.228  0.00  0.00      P2    
ATOM    692  CA  LEU B 223    -134.167  78.307  52.058  0.00  0.00      P2    
ATOM    693  CA  LYS B 224    -134.985  81.432  50.088  0.00  0.00      P2    
ATOM    694  CA  GLN B 225    -131.895  82.928  51.515  0.00  0.00      P2    
ATOM    695  CA  ARG B 226    -130.294  79.613  50.537  0.00  0.00      P2    
ATOM    696  CA  GLY B 227    -131.407  80.517  46.998  0.00  0.00      P2    
ATOM    697  CA  ILE B 228    -134.834  79.015  46.705  0.00  0.00      P2    
ATOM    698  CA  SER B 229    -137.790  80.846  45.188  0.00  0.00      P2    
ATOM    699  CA  ALA B 230    -140.939  79.871  43.313  0.00  0.00      P2    
ATOM    700  CA  GLU B 231    -138.946  79.967  40.056  0.00  0.00      P2    
ATOM    701  CA  ARG B 232    -135.867  78.669  41.786  0.00  0.00      P2    
ATOM    702  CA  PRO B 233    -137.751  75.842  43.657  0.00  0.00      P2    
ATOM    703  CA  LEU B 234    -136.451  73.464  46.259  0.00  0.00      P2    
ATOM    704  CA  VAL B 235    -135.332  70.133  45.146  0.00  0.00      P2    
ATOM    705  CA  TYR B 236    -133.323  67.625  46.992  0.00  0.00      P2    
ATOM    706  CA  ILE B 237    -130.750  65.690  45.091  0.00  0.00      P2    
ATOM    707  CA  SER B 238    -131.773  62.064  44.946  0.00  0.00      P2    
ATOM    708  CA  SER B 239    -128.749  60.684  43.340  0.00  0.00      P2    
ATOM    709  CA  VAL B 240    -125.673  62.011  41.857  0.00  0.00      P2    
ATOM    710  CA  ALA B 241    -123.802  59.798  39.551  0.00  0.00      P2    
ATOM    711  CA  TYR B 242    -120.136  60.213  39.956  0.00  0.00      P2    
ATOM    712  CA  GLY B 243    -117.318  59.548  37.742  0.00  0.00      P2    
ATOM    713  CA  ARG B 244    -114.924  61.140  35.472  0.00  0.00      P2    
ATOM    714  CA  GLN B 245    -115.177  62.096  31.941  0.00  0.00      P2    
ATOM    715  CA  VAL B 246    -112.277  62.839  29.706  0.00  0.00      P2    
ATOM    716  CA  TYR B 247    -112.297  63.370  25.995  0.00  0.00      P2    
ATOM    717  CA  LEU B 248    -109.404  63.402  23.560  0.00  0.00      P2    
ATOM    718  CA  LYS B 249    -109.168  63.828  19.773  0.00  0.00      P2    
ATOM    719  CA  LEU B 250    -106.439  63.360  17.148  0.00  0.00      P2    
ATOM    720  CA  GLU B 251    -107.121  64.558  13.597  0.00  0.00      P2    
ATOM    721  CA  THR B 252    -105.423  65.196  10.251  0.00  0.00      P2    
ATOM    722  CA  THR B 253    -106.811  66.600   6.992  0.00  0.00      P2    
ATOM    723  CA  SER B 254    -105.019  67.016   3.678  0.00  0.00      P2    
ATOM    724  CA  LYS B 255    -106.730  68.858   0.841  0.00  0.00      P2    
ATOM    725  CA  SER B 256    -104.957  69.586  -2.417  0.00  0.00      P2    
ATOM    726  CA  ASP B 257    -106.123  71.050  -5.705  0.00  0.00      P2    
ATOM    727  CA  GLU B 258    -103.628  71.495  -8.506  0.00  0.00      P2    
ATOM    728  CA  VAL B 259    -104.484  72.787 -11.969  0.00  0.00      P2    
ATOM    729  CA  GLU B 260    -101.952  72.956 -14.795  0.00  0.00      P2    
ATOM    730  CA  ALA B 261    -102.663  74.522 -18.168  0.00  0.00      P2    
ATOM    731  CA  ALA B 262    -100.128  74.525 -20.979  0.00  0.00      P2    
ATOM    732  CA  PHE B 263    -100.913  75.766 -24.461  0.00  0.00      P2    
ATOM    733  CA  GLU B 264     -98.493  75.666 -27.375  0.00  0.00      P2    
ATOM    734  CA  ALA B 265     -99.419  77.425 -30.600  0.00  0.00      P2    
ATOM    735  CA  LEU B 266     -97.111  77.252 -33.588  0.00  0.00      P2    
ATOM    736  CA  ILE B 267     -98.241  78.796 -36.850  0.00  0.00      P2    
ATOM    737  CA  LYS B 268     -95.917  79.538 -39.783  0.00  0.00      P2    
ATOM    738  CA  GLY B 269     -92.635  79.964 -37.872  0.00  0.00      P2    
ATOM    739  CA  VAL B 270     -94.156  81.967 -35.015  0.00  0.00      P2    
ATOM    740  CA  LYS B 271     -94.287  80.273 -31.621  0.00  0.00      P2    
ATOM    741  CA  VAL B 272     -96.539  81.541 -28.847  0.00  0.00      P2    
ATOM    742  CA  ALA B 273     -96.673  79.549 -25.614  0.00  0.00      P2    
ATOM    743  CA  PRO B 274     -98.849  80.603 -22.677  0.00  0.00      P2    
ATOM    744  CA  GLN B 275     -98.557  78.362 -19.601  0.00  0.00      P2    
ATOM    745  CA  THR B 276    -100.118  78.788 -16.162  0.00  0.00      P2    
ATOM    746  CA  GLU B 277     -99.724  76.632 -13.063  0.00  0.00      P2    
ATOM    747  CA  TRP B 278    -101.910  76.887  -9.977  0.00  0.00      P2    
ATOM    748  CA  LYS B 279    -101.099  74.929  -6.830  0.00  0.00      P2    
ATOM    749  CA  GLN B 280    -103.110  75.165  -3.644  0.00  0.00      P2    
ATOM    750  CA  ILE B 281    -101.987  72.860  -0.841  0.00  0.00      P2    
ATOM    751  CA  LEU B 282    -103.632  72.727   2.618  0.00  0.00      P2    
ATOM    752  CA  ASP B 283    -102.323  70.746   5.621  0.00  0.00      P2    
ATOM    753  CA  ASN B 284    -104.068  70.525   9.041  0.00  0.00      P2    
ATOM    754  CA  THR B 285    -103.161  68.543  12.221  0.00  0.00      P2    
ATOM    755  CA  GLU B 286    -104.688  68.527  15.770  0.00  0.00      P2    
ATOM    756  CA  VAL B 287    -103.720  66.898  19.108  0.00  0.00      P2    
ATOM    757  CA  LYS B 288    -105.488  67.464  22.480  0.00  0.00      P2    
ATOM    758  CA  ALA B 289    -106.827  66.023  25.750  0.00  0.00      P2    
ATOM    759  CA  VAL B 290    -109.095  67.542  28.386  0.00  0.00      P2    
ATOM    760  CA  ILE B 291    -109.542  66.246  31.899  0.00  0.00      P2    
ATOM    761  CA  LEU B 292    -112.689  66.497  33.901  0.00  0.00      P2    
ATOM    762  CA  GLY B 293    -113.445  64.275  36.892  0.00  0.00      P2    
ATOM    763  CA  GLY B 294    -110.789  61.911  38.337  0.00  0.00      P2    
ATOM    764  CA  ASP B 295    -106.948  62.092  38.477  0.00  0.00      P2    
ATOM    765  CA  PRO B 296    -104.746  64.566  36.538  0.00  0.00      P2    
ATOM    766  CA  SER B 297    -104.035  62.006  33.890  0.00  0.00      P2    
ATOM    767  CA  SER B 298    -101.458  64.127  32.232  0.00  0.00      P2    
ATOM    768  CA  GLY B 299    -101.717  66.129  29.046  0.00  0.00      P2    
ATOM    769  CA  ALA B 300     -98.000  65.585  28.362  0.00  0.00      P2    
ATOM    770  CA  ARG B 301     -98.492  61.868  27.768  0.00  0.00      P2    
ATOM    771  CA  VAL B 302    -101.117  62.443  25.062  0.00  0.00      P2    
ATOM    772  CA  VAL B 303     -99.015  64.941  23.111  0.00  0.00      P2    
ATOM    773  CA  THR B 304     -95.874  62.764  23.173  0.00  0.00      P2    
ATOM    774  CA  GLY B 305     -97.870  59.647  22.241  0.00  0.00      P2    
ATOM    775  CA  LYS B 306    -101.014  59.327  20.170  0.00  0.00      P2    
ATOM    776  CA  VAL B 307    -103.877  56.821  20.330  0.00  0.00      P2    
ATOM    777  CA  ASP B 308    -102.539  54.526  23.076  0.00  0.00      P2    
ATOM    778  CA  MET B 309    -101.913  57.452  25.433  0.00  0.00      P2    
ATOM    779  CA  VAL B 310    -105.392  58.863  25.056  0.00  0.00      P2    
ATOM    780  CA  GLU B 311    -106.674  55.434  26.133  0.00  0.00      P2    
ATOM    781  CA  ASP B 312    -104.319  55.557  29.132  0.00  0.00      P2    
ATOM    782  CA  LEU B 313    -105.768  58.909  30.153  0.00  0.00      P2    
ATOM    783  CA  ILE B 314    -109.254  57.413  30.145  0.00  0.00      P2    
ATOM    784  CA  GLN B 315    -107.957  54.155  31.692  0.00  0.00      P2    
ATOM    785  CA  GLU B 316    -106.791  56.090  34.686  0.00  0.00      P2    
ATOM    786  CA  GLY B 317    -110.382  57.165  34.788  0.00  0.00      P2    
ATOM    787  CA  SER B 318    -111.550  53.531  34.187  0.00  0.00      P2    
ATOM    788  CA  ARG B 319    -109.653  52.867  37.298  0.00  0.00      P2    
ATOM    789  CA  PHE B 320    -111.777  54.362  39.933  0.00  0.00      P2    
ATOM    790  CA  THR B 321    -110.151  54.344  43.296  0.00  0.00      P2    
ATOM    791  CA  ALA B 322    -112.217  55.568  46.205  0.00  0.00      P2    
ATOM    792  CA  ASP B 323    -108.841  57.252  46.780  0.00  0.00      P2    
ATOM    793  CA  HIS B 324    -109.698  59.151  43.600  0.00  0.00      P2    
ATOM    794  CA  PRO B 325    -113.513  59.557  44.211  0.00  0.00      P2    
ATOM    795  CA  GLY B 326    -115.527  60.904  41.325  0.00  0.00      P2    
ATOM    796  CA  LEU B 327    -116.901  64.297  40.641  0.00  0.00      P2    
ATOM    797  CA  PRO B 328    -120.544  64.489  39.596  0.00  0.00      P2    
ATOM    798  CA  ILE B 329    -121.046  63.221  36.047  0.00  0.00      P2    
ATOM    799  CA  SER B 330    -124.787  63.499  36.266  0.00  0.00      P2    
ATOM    800  CA  TYR B 331    -127.437  63.840  38.940  0.00  0.00      P2    
ATOM    801  CA  THR B 332    -130.926  62.812  39.834  0.00  0.00      P2    
ATOM    802  CA  THR B 333    -133.209  64.661  42.063  0.00  0.00      P2    
ATOM    803  CA  SER B 334    -136.020  63.709  44.395  0.00  0.00      P2    
ATOM    804  CA  PHE B 335    -138.793  65.628  45.984  0.00  0.00      P2    
ATOM    805  CA  LEU B 336    -138.770  65.963  49.741  0.00  0.00      P2    
ATOM    806  CA  ARG B 337    -142.473  65.257  50.183  0.00  0.00      P2    
ATOM    807  CA  ASP B 338    -142.713  62.169  48.004  0.00  0.00      P2    
ATOM    808  CA  ASN B 339    -139.114  61.215  49.085  0.00  0.00      P2    
ATOM    809  CA  VAL B 340    -139.109  59.449  45.841  0.00  0.00      P2    
ATOM    810  CA  VAL B 341    -136.004  58.912  43.876  0.00  0.00      P2    
ATOM    811  CA  ALA B 342    -137.176  60.693  40.807  0.00  0.00      P2    
ATOM    812  CA  THR B 343    -136.980  61.335  37.142  0.00  0.00      P2    
ATOM    813  CA  PHE B 344    -137.191  64.932  38.308  0.00  0.00      P2    
ATOM    814  CA  GLN B 345    -137.551  66.623  34.987  0.00  0.00      P2    
ATOM    815  CA  ASN B 346    -138.207  69.910  36.644  0.00  0.00      P2    
ATOM    816  CA  SER B 347    -137.476  73.296  35.344  0.00  0.00      P2    
ATOM    817  CA  THR B 348    -138.733  76.693  36.106  0.00  0.00      P2    
ATOM    818  CA  ASP B 349    -138.907  79.505  33.659  0.00  0.00      P2    
ATOM    819  CA  TYR B 350    -138.157  83.175  33.511  0.00  0.00      P2    
ATOM    820  CA  VAL B 351    -137.895  85.587  30.564  0.00  0.00      P2    
ATOM    821  CA  GLU B 352    -134.636  87.346  29.638  0.00  0.00      P2    
ATOM    822  CA  THR B 353    -134.837  90.377  27.367  0.00  0.00      P2    
ATOM    823  CA  LYS B 354    -132.514  93.006  25.906  0.00  0.00      P2    
ATOM    824  CA  VAL B 355    -133.199  96.577  24.825  0.00  0.00      P2    
ATOM    825  CA  THR B 356    -130.830  98.402  22.499  0.00  0.00      P2    
ATOM    826  CA  ALA B 357    -130.516 102.184  22.037  0.00  0.00      P2    
ATOM    827  CA  TYR B 358    -129.509 103.114  18.453  0.00  0.00      P2    
ATOM    828  CA  ARG B 359    -128.035 106.125  16.819  0.00  0.00      P2    
ATOM    829  CA  ASN B 360    -125.977 103.866  14.525  0.00  0.00      P2    
ATOM    830  CA  GLY B 361    -126.387 101.550  11.479  0.00  0.00      P2    
ATOM    831  CA  ASP B 362    -124.615 100.986   8.067  0.00  0.00      P2    
ATOM    832  CA  LEU B 363    -125.600  99.040   4.892  0.00  0.00      P2    
ATOM    833  CA  LEU B 364    -123.482  96.783   2.617  0.00  0.00      P2    
ATOM    834  CA  LEU B 365    -124.959  95.107  -0.445  0.00  0.00      P2    
ATOM    835  CA  ASP B 366    -123.779  91.939  -2.050  0.00  0.00      P2    
ATOM    836  CA  HIS B 367    -125.387  90.606  -5.126  0.00  0.00      P2    
ATOM    837  CA  SER B 368    -124.158  87.152  -5.945  0.00  0.00      P2    
ATOM    838  CA  GLY B 369    -127.641  86.805  -7.515  0.00  0.00      P2    
ATOM    839  CA  ALA B 370    -128.095  84.559 -10.492  0.00  0.00      P2    
ATOM    840  CA  TYR B 371    -131.014  86.833 -11.302  0.00  0.00      P2    
ATOM    841  CA  VAL B 372    -130.332  90.546 -11.380  0.00  0.00      P2    
ATOM    842  CA  ALA B 373    -132.150  92.639  -8.897  0.00  0.00      P2    
ATOM    843  CA  GLN B 374    -132.400  96.263  -8.000  0.00  0.00      P2    
ATOM    844  CA  TYR B 375    -131.827  97.595  -4.594  0.00  0.00      P2    
ATOM    845  CA  TYR B 376    -133.624 100.488  -3.073  0.00  0.00      P2    
ATOM    846  CA  ILE B 377    -132.066 101.850   0.075  0.00  0.00      P2    
ATOM    847  CA  THR B 378    -133.393 104.474   2.426  0.00  0.00      P2    
ATOM    848  CA  TRP B 379    -132.717 105.100   6.115  0.00  0.00      P2    
ATOM    849  CA  ASP B 380    -133.454 107.830   8.678  0.00  0.00      P2    
ATOM    850  CA  GLU B 381    -131.146 110.001  10.783  0.00  0.00      P2    
ATOM    851  CA  LEU B 382    -132.097 112.102  13.833  0.00  0.00      P2    
ATOM    852  CA  SER B 383    -130.225 114.898  15.614  0.00  0.00      P2    
ATOM    853  CA  TYR B 384    -131.180 117.371  18.338  0.00  0.00      P2    
ATOM    854  CA  ASP B 385    -130.777 121.113  17.758  0.00  0.00      P2    
ATOM    855  CA  HIS B 386    -129.105 123.838  19.782  0.00  0.00      P2    
ATOM    856  CA  GLN B 387    -132.581 125.423  19.719  0.00  0.00      P2    
ATOM    857  CA  GLY B 388    -133.828 122.290  21.527  0.00  0.00      P2    
ATOM    858  CA  LYS B 389    -135.924 120.884  18.676  0.00  0.00      P2    
ATOM    859  CA  GLU B 390    -135.475 117.357  17.325  0.00  0.00      P2    
ATOM    860  CA  VAL B 391    -134.657 116.934  13.639  0.00  0.00      P2    
ATOM    861  CA  LEU B 392    -135.158 113.725  11.662  0.00  0.00      P2    
ATOM    862  CA  THR B 393    -134.274 113.377   7.953  0.00  0.00      P2    
ATOM    863  CA  PRO B 394    -134.702 110.323   5.604  0.00  0.00      P2    
ATOM    864  CA  LYS B 395    -131.863 109.726   3.088  0.00  0.00      P2    
ATOM    865  CA  ALA B 396    -130.854 107.562   0.109  0.00  0.00      P2    
ATOM    866  CA  TRP B 397    -127.648 107.207  -1.881  0.00  0.00      P2    
ATOM    867  CA  ASP B 398    -126.381 106.290  -5.311  0.00  0.00      P2    
ATOM    868  CA  ARG B 399    -127.512 102.692  -5.592  0.00  0.00      P2    
ATOM    869  CA  ASN B 400    -131.203 103.569  -5.735  0.00  0.00      P2    
ATOM    870  CA  GLY B 401    -132.621 102.796  -9.092  0.00  0.00      P2    
ATOM    871  CA  GLN B 402    -129.457 100.751  -9.588  0.00  0.00      P2    
ATOM    872  CA  ASP B 403    -129.132  97.119 -10.383  0.00  0.00      P2    
ATOM    873  CA  LEU B 404    -126.862  94.818  -8.558  0.00  0.00      P2    
ATOM    874  CA  THR B 405    -125.574  91.794 -10.349  0.00  0.00      P2    
ATOM    875  CA  ALA B 406    -123.523  88.657  -9.561  0.00  0.00      P2    
ATOM    876  CA  HIS B 407    -120.256  89.332  -7.728  0.00  0.00      P2    
ATOM    877  CA  PHE B 408    -121.038  92.910  -6.843  0.00  0.00      P2    
ATOM    878  CA  THR B 409    -120.131  94.432  -3.610  0.00  0.00      P2    
ATOM    879  CA  THR B 410    -120.847  97.980  -2.676  0.00  0.00      P2    
ATOM    880  CA  SER B 411    -121.373  99.774   0.573  0.00  0.00      P2    
ATOM    881  CA  ILE B 412    -124.114 102.295   1.058  0.00  0.00      P2    
ATOM    882  CA  PRO B 413    -123.167 104.627   3.872  0.00  0.00      P2    
ATOM    883  CA  LEU B 414    -125.929 105.552   6.241  0.00  0.00      P2    
ATOM    884  CA  LYS B 415    -124.707 108.625   8.026  0.00  0.00      P2    
ATOM    885  CA  GLY B 416    -124.737 109.647  11.726  0.00  0.00      P2    
ATOM    886  CA  ASN B 417    -127.433 108.940  14.325  0.00  0.00      P2    
ATOM    887  CA  VAL B 418    -129.360 106.477  12.196  0.00  0.00      P2    
ATOM    888  CA  ARG B 419    -132.490 104.484  12.766  0.00  0.00      P2    
ATOM    889  CA  ASN B 420    -135.270 103.159  10.538  0.00  0.00      P2    
ATOM    890  CA  LEU B 421    -133.004 101.565   7.925  0.00  0.00      P2    
ATOM    891  CA  SER B 422    -134.696  99.959   4.982  0.00  0.00      P2    
ATOM    892  CA  VAL B 423    -133.318  98.134   2.020  0.00  0.00      P2    
ATOM    893  CA  LYS B 424    -135.309  96.092  -0.431  0.00  0.00      P2    
ATOM    894  CA  ILE B 425    -134.297  94.042  -3.368  0.00  0.00      P2    
ATOM    895  CA  ARG B 426    -136.546  93.025  -6.190  0.00  0.00      P2    
ATOM    896  CA  GLU B 427    -135.887  90.763  -9.102  0.00  0.00      P2    
ATOM    897  CA  CYS B 428    -136.034  92.498 -12.356  0.00  0.00      P2    
ATOM    898  CA  THR B 429    -138.322  90.110 -14.157  0.00  0.00      P2    
ATOM    899  CA  GLY B 430    -139.579  90.043 -17.748  0.00  0.00      P2    
ATOM    900  CA  LEU B 431    -142.190  87.354 -16.961  0.00  0.00      P2    
ATOM    901  CA  ALA B 432    -145.909  87.964 -17.467  0.00  0.00      P2    
ATOM    902  CA  TRP B 433    -146.505  86.426 -14.000  0.00  0.00      P2    
ATOM    903  CA  GLU B 434    -145.399  89.620 -12.266  0.00  0.00      P2    
ATOM    904  CA  TRP B 435    -143.238  92.501 -13.496  0.00  0.00      P2    
ATOM    905  CA  TRP B 436    -141.639  93.097 -10.120  0.00  0.00      P2    
ATOM    906  CA  ARG B 437    -140.911  90.088  -8.027  0.00  0.00      P2    
ATOM    907  CA  THR B 438    -139.686  90.388  -4.497  0.00  0.00      P2    
ATOM    908  CA  VAL B 439    -136.312  89.063  -3.644  0.00  0.00      P2    
ATOM    909  CA  TYR B 440    -136.258  90.681  -0.278  0.00  0.00      P2    
ATOM    910  CA  GLU B 441    -138.311  93.596   0.961  0.00  0.00      P2    
ATOM    911  CA  LYS B 442    -137.832  95.181   4.323  0.00  0.00      P2    
ATOM    912  CA  THR B 443    -138.383  98.575   5.931  0.00  0.00      P2    
ATOM    913  CA  ASP B 444    -137.632  99.981   9.425  0.00  0.00      P2    
ATOM    914  CA  LEU B 445    -135.396  97.059  10.334  0.00  0.00      P2    
ATOM    915  CA  PRO B 446    -134.540  96.134  13.946  0.00  0.00      P2    
ATOM    916  CA  LEU B 447    -131.576  98.461  14.089  0.00  0.00      P2    
ATOM    917  CA  VAL B 448    -128.255  96.916  13.492  0.00  0.00      P2    
ATOM    918  CA  ARG B 449    -124.836  98.511  13.275  0.00  0.00      P2    
ATOM    919  CA  LYS B 450    -124.055  96.657  10.068  0.00  0.00      P2    
ATOM    920  CA  ARG B 451    -126.662  95.367   7.684  0.00  0.00      P2    
ATOM    921  CA  THR B 452    -125.501  93.256   4.765  0.00  0.00      P2    
ATOM    922  CA  ILE B 453    -127.813  91.538   2.324  0.00  0.00      P2    
ATOM    923  CA  SER B 454    -126.713  89.019  -0.225  0.00  0.00      P2    
ATOM    924  CA  ILE B 455    -128.803  87.399  -2.888  0.00  0.00      P2    
ATOM    925  CA  TRP B 456    -128.518  84.212  -4.958  0.00  0.00      P2    
ATOM    926  CA  GLY B 457    -131.251  81.870  -6.318  0.00  0.00      P2    
ATOM    927  CA  THR B 458    -133.331  81.786  -9.512  0.00  0.00      P2    
ATOM    928  CA  THR B 459    -136.162  84.152 -10.382  0.00  0.00      P2    
ATOM    929  CA  LEU B 460    -138.777  81.485  -9.538  0.00  0.00      P2    
ATOM    930  CA  TYR B 461    -137.337  81.408  -6.099  0.00  0.00      P2    
ATOM    931  CA  PRO B 462    -135.061  84.329  -5.290  0.00  0.00      P2    
ATOM    932  CA  GLN B 463    -132.826  83.588  -2.445  0.00  0.00      P2    
ATOM    933  CA  VAL B 464    -131.703  86.029   0.016  0.00  0.00      P2    
ATOM    934  CA  GLU B 465    -130.132  86.310   3.282  0.00  0.00      P2    
ATOM    935  CA  ASP B 466    -130.047  89.067   5.764  0.00  0.00      P2    
ATOM    936  CA  LYS B 467    -126.816  89.364   7.637  0.00  0.00      P2    
ATOM    937  CA  VAL B 468    -126.363  91.641  10.584  0.00  0.00      P2    
ATOM    938  CA  GLU B 469    -123.427  92.325  12.847  0.00  0.00      P2    
ATOM    939  CA  ASN B 470    -123.398  94.524  15.930  0.00  0.00      P2    
ATOM    940  CA  ASP B 471    -120.183  96.267  16.942  0.00  0.00      P2    
ATOM    941  CA  ALA C   2    -153.703  57.448  51.733  0.00  0.00      P3    
ATOM    942  CA  ASN C   3    -154.725  54.665  54.153  0.00  0.00      P3    
ATOM    943  CA  LYS C   4    -153.041  54.131  57.559  0.00  0.00      P3    
ATOM    944  CA  ALA C   5    -151.643  50.625  57.532  0.00  0.00      P3    
ATOM    945  CA  VAL C   6    -149.462  49.910  54.551  0.00  0.00      P3    
ATOM    946  CA  ASN C   7    -150.625  46.325  54.044  0.00  0.00      P3    
ATOM    947  CA  ASP C   8    -154.202  47.638  54.242  0.00  0.00      P3    
ATOM    948  CA  PHE C   9    -153.341  50.298  51.639  0.00  0.00      P3    
ATOM    949  CA  ILE C  10    -152.228  47.586  49.228  0.00  0.00      P3    
ATOM    950  CA  LEU C  11    -155.491  45.677  49.975  0.00  0.00      P3    
ATOM    951  CA  ALA C  12    -157.295  48.932  49.061  0.00  0.00      P3    
ATOM    952  CA  MET C  13    -155.298  48.941  45.810  0.00  0.00      P3    
ATOM    953  CA  ASN C  14    -156.734  45.689  44.358  0.00  0.00      P3    
ATOM    954  CA  TYR C  15    -156.914  42.676  46.703  0.00  0.00      P3    
ATOM    955  CA  ASP C  16    -153.506  41.646  45.303  0.00  0.00      P3    
ATOM    956  CA  LYS C  17    -154.535  38.753  43.092  0.00  0.00      P3    
ATOM    957  CA  LYS C  18    -154.569  41.406  40.375  0.00  0.00      P3    
ATOM    958  CA  LYS C  19    -150.979  42.706  40.162  0.00  0.00      P3    
ATOM    959  CA  LEU C  20    -149.659  39.182  39.575  0.00  0.00      P3    
ATOM    960  CA  LEU C  21    -151.971  38.598  36.618  0.00  0.00      P3    
ATOM    961  CA  THR C  22    -151.465  41.623  34.370  0.00  0.00      P3    
ATOM    962  CA  HIS C  23    -152.639  45.000  35.550  0.00  0.00      P3    
ATOM    963  CA  GLN C  24    -152.213  48.677  34.919  0.00  0.00      P3    
ATOM    964  CA  GLY C  25    -153.698  51.445  37.042  0.00  0.00      P3    
ATOM    965  CA  GLU C  26    -155.210  53.487  34.201  0.00  0.00      P3    
ATOM    966  CA  SER C  27    -154.306  52.601  30.625  0.00  0.00      P3    
ATOM    967  CA  ILE C  28    -156.343  54.689  28.168  0.00  0.00      P3    
ATOM    968  CA  GLU C  29    -157.583  58.196  27.391  0.00  0.00      P3    
ATOM    969  CA  ASN C  30    -156.036  61.065  25.519  0.00  0.00      P3    
ATOM    970  CA  ARG C  31    -157.482  63.497  23.028  0.00  0.00      P3    
ATOM    971  CA  PHE C  32    -155.875  65.173  20.006  0.00  0.00      P3    
ATOM    972  CA  ILE C  33    -152.484  65.090  18.431  0.00  0.00      P3    
ATOM    973  CA  LYS C  34    -152.706  68.871  17.890  0.00  0.00      P3    
ATOM    974  CA  GLU C  35    -154.809  71.715  19.270  0.00  0.00      P3    
ATOM    975  CA  GLY C  36    -154.022  75.260  18.062  0.00  0.00      P3    
ATOM    976  CA  ASN C  37    -155.226  78.428  19.792  0.00  0.00      P3    
ATOM    977  CA  GLN C  38    -153.955  82.009  19.642  0.00  0.00      P3    
ATOM    978  CA  LEU C  39    -152.535  84.325  22.266  0.00  0.00      P3    
ATOM    979  CA  PRO C  40    -152.005  88.016  21.366  0.00  0.00      P3    
ATOM    980  CA  ASP C  41    -148.425  87.576  20.096  0.00  0.00      P3    
ATOM    981  CA  GLU C  42    -148.040  83.906  19.532  0.00  0.00      P3    
ATOM    982  CA  PHE C  43    -149.777  80.817  18.396  0.00  0.00      P3    
ATOM    983  CA  VAL C  44    -149.793  78.161  20.998  0.00  0.00      P3    
ATOM    984  CA  VAL C  45    -149.750  74.533  19.909  0.00  0.00      P3    
ATOM    985  CA  ILE C  46    -150.650  71.822  22.425  0.00  0.00      P3    
ATOM    986  CA  GLU C  47    -149.533  68.227  21.811  0.00  0.00      P3    
ATOM    987  CA  ARG C  48    -150.437  65.413  24.257  0.00  0.00      P3    
ATOM    988  CA  LYS C  49    -148.799  62.035  24.808  0.00  0.00      P3    
ATOM    989  CA  LYS C  50    -150.220  59.055  26.730  0.00  0.00      P3    
ATOM    990  CA  ARG C  51    -147.617  57.766  29.229  0.00  0.00      P3    
ATOM    991  CA  SER C  52    -147.172  54.699  31.327  0.00  0.00      P3    
ATOM    992  CA  LEU C  53    -144.482  53.954  33.792  0.00  0.00      P3    
ATOM    993  CA  SER C  54    -144.401  50.277  34.268  0.00  0.00      P3    
ATOM    994  CA  THR C  55    -142.333  47.669  35.730  0.00  0.00      P3    
ATOM    995  CA  ASN C  56    -143.529  44.740  33.619  0.00  0.00      P3    
ATOM    996  CA  THR C  57    -142.134  41.183  33.391  0.00  0.00      P3    
ATOM    997  CA  SER C  58    -141.257  38.689  36.165  0.00  0.00      P3    
ATOM    998  CA  ASP C  59    -137.629  39.416  35.475  0.00  0.00      P3    
ATOM    999  CA  ILE C  60    -137.558  42.968  34.093  0.00  0.00      P3    
ATOM   1000  CA  SER C  61    -134.192  44.285  33.098  0.00  0.00      P3    
ATOM   1001  CA  VAL C  62    -132.281  46.846  35.043  0.00  0.00      P3    
ATOM   1002  CA  THR C  63    -131.467  49.626  32.632  0.00  0.00      P3    
ATOM   1003  CA  ALA C  64    -128.772  51.254  34.744  0.00  0.00      P3    
ATOM   1004  CA  THR C  65    -126.950  48.891  37.089  0.00  0.00      P3    
ATOM   1005  CA  ASN C  66    -124.738  51.881  37.812  0.00  0.00      P3    
ATOM   1006  CA  ASP C  67    -127.709  53.496  39.515  0.00  0.00      P3    
ATOM   1007  CA  SER C  68    -129.655  50.368  40.669  0.00  0.00      P3    
ATOM   1008  CA  ARG C  69    -129.889  48.764  44.091  0.00  0.00      P3    
ATOM   1009  CA  LEU C  70    -132.934  46.407  44.125  0.00  0.00      P3    
ATOM   1010  CA  TYR C  71    -133.341  43.661  46.753  0.00  0.00      P3    
ATOM   1011  CA  PRO C  72    -136.282  41.316  47.448  0.00  0.00      P3    
ATOM   1012  CA  GLY C  73    -138.388  42.178  50.386  0.00  0.00      P3    
ATOM   1013  CA  ALA C  74    -137.850  45.765  49.293  0.00  0.00      P3    
ATOM   1014  CA  LEU C  75    -140.609  48.164  49.069  0.00  0.00      P3    
ATOM   1015  CA  LEU C  76    -140.488  49.977  45.881  0.00  0.00      P3    
ATOM   1016  CA  VAL C  77    -142.430  52.456  44.040  0.00  0.00      P3    
ATOM   1017  CA  VAL C  78    -143.516  51.356  40.639  0.00  0.00      P3    
ATOM   1018  CA  ASP C  79    -142.618  54.654  39.176  0.00  0.00      P3    
ATOM   1019  CA  GLU C  80    -140.499  55.925  36.355  0.00  0.00      P3    
ATOM   1020  CA  THR C  81    -137.495  55.800  38.687  0.00  0.00      P3    
ATOM   1021  CA  LEU C  82    -137.788  52.077  39.350  0.00  0.00      P3    
ATOM   1022  CA  LEU C  83    -138.050  51.570  35.591  0.00  0.00      P3    
ATOM   1023  CA  GLU C  84    -135.029  53.907  35.039  0.00  0.00      P3    
ATOM   1024  CA  ASN C  85    -133.235  51.984  37.720  0.00  0.00      P3    
ATOM   1025  CA  ASN C  86    -132.406  54.838  39.917  0.00  0.00      P3    
ATOM   1026  CA  PRO C  87    -135.176  53.002  41.828  0.00  0.00      P3    
ATOM   1027  CA  THR C  88    -137.212  54.483  44.599  0.00  0.00      P3    
ATOM   1028  CA  LEU C  89    -136.710  52.126  47.417  0.00  0.00      P3    
ATOM   1029  CA  LEU C  90    -138.849  52.586  50.420  0.00  0.00      P3    
ATOM   1030  CA  ALA C  91    -135.971  51.980  52.714  0.00  0.00      P3    
ATOM   1031  CA  VAL C  92    -138.108  51.260  55.719  0.00  0.00      P3    
ATOM   1032  CA  ASP C  93    -139.457  48.754  58.130  0.00  0.00      P3    
ATOM   1033  CA  ARG C  94    -141.126  45.663  56.934  0.00  0.00      P3    
ATOM   1034  CA  ALA C  95    -142.267  42.409  58.304  0.00  0.00      P3    
ATOM   1035  CA  PRO C  96    -140.148  39.331  57.610  0.00  0.00      P3    
ATOM   1036  CA  MET C  97    -139.841  37.673  54.284  0.00  0.00      P3    
ATOM   1037  CA  THR C  98    -138.695  34.289  53.258  0.00  0.00      P3    
ATOM   1038  CA  TYR C  99    -136.135  33.959  50.579  0.00  0.00      P3    
ATOM   1039  CA  SER C 100    -135.070  31.245  48.313  0.00  0.00      P3    
ATOM   1040  CA  ILE C 101    -131.895  31.329  46.287  0.00  0.00      P3    
ATOM   1041  CA  ASP C 102    -131.464  30.112  42.734  0.00  0.00      P3    
ATOM   1042  CA  LEU C 103    -128.011  28.518  42.940  0.00  0.00      P3    
ATOM   1043  CA  PRO C 104    -127.722  24.684  42.541  0.00  0.00      P3    
ATOM   1044  CA  GLY C 105    -127.431  23.796  46.170  0.00  0.00      P3    
ATOM   1045  CA  LEU C 106    -128.682  27.102  47.499  0.00  0.00      P3    
ATOM   1046  CA  ALA C 107    -132.091  26.276  46.042  0.00  0.00      P3    
ATOM   1047  CA  SER C 108    -131.488  22.977  47.749  0.00  0.00      P3    
ATOM   1048  CA  SER C 109    -130.299  23.450  51.327  0.00  0.00      P3    
ATOM   1049  CA  ASP C 110    -130.087  27.055  52.556  0.00  0.00      P3    
ATOM   1050  CA  SER C 111    -132.709  28.441  50.238  0.00  0.00      P3    
ATOM   1051  CA  PHE C 112    -134.773  29.704  53.132  0.00  0.00      P3    
ATOM   1052  CA  LEU C 113    -133.453  32.573  55.137  0.00  0.00      P3    
ATOM   1053  CA  GLN C 114    -135.484  35.333  56.649  0.00  0.00      P3    
ATOM   1054  CA  VAL C 115    -134.614  38.961  57.012  0.00  0.00      P3    
ATOM   1055  CA  GLU C 116    -136.773  40.449  59.724  0.00  0.00      P3    
ATOM   1056  CA  ASP C 117    -136.832  43.903  58.287  0.00  0.00      P3    
ATOM   1057  CA  PRO C 118    -136.040  43.297  54.677  0.00  0.00      P3    
ATOM   1058  CA  SER C 119    -133.746  46.171  53.732  0.00  0.00      P3    
ATOM   1059  CA  ASN C 120    -131.178  46.423  50.974  0.00  0.00      P3    
ATOM   1060  CA  SER C 121    -128.144  45.914  53.148  0.00  0.00      P3    
ATOM   1061  CA  SER C 122    -129.737  43.058  55.103  0.00  0.00      P3    
ATOM   1062  CA  VAL C 123    -131.369  40.983  52.308  0.00  0.00      P3    
ATOM   1063  CA  ARG C 124    -128.527  41.313  49.897  0.00  0.00      P3    
ATOM   1064  CA  GLY C 125    -126.147  40.753  52.791  0.00  0.00      P3    
ATOM   1065  CA  ALA C 126    -128.057  37.737  54.037  0.00  0.00      P3    
ATOM   1066  CA  VAL C 127    -128.020  36.364  50.469  0.00  0.00      P3    
ATOM   1067  CA  ASN C 128    -124.331  37.297  50.122  0.00  0.00      P3    
ATOM   1068  CA  ASP C 129    -123.525  35.300  53.185  0.00  0.00      P3    
ATOM   1069  CA  LEU C 130    -125.569  32.645  51.363  0.00  0.00      P3    
ATOM   1070  CA  LEU C 131    -124.216  33.387  47.854  0.00  0.00      P3    
ATOM   1071  CA  ALA C 132    -120.847  33.044  49.478  0.00  0.00      P3    
ATOM   1072  CA  LYS C 133    -122.271  29.844  50.944  0.00  0.00      P3    
ATOM   1073  CA  TRP C 134    -122.927  28.333  47.500  0.00  0.00      P3    
ATOM   1074  CA  HIS C 135    -119.349  28.846  46.317  0.00  0.00      P3    
ATOM   1075  CA  GLN C 136    -117.703  27.229  49.345  0.00  0.00      P3    
ATOM   1076  CA  ASP C 137    -120.301  24.477  50.064  0.00  0.00      P3    
ATOM   1077  CA  TYR C 138    -120.879  23.261  46.549  0.00  0.00      P3    
ATOM   1078  CA  GLY C 139    -117.878  23.132  44.299  0.00  0.00      P3    
ATOM   1079  CA  GLN C 140    -114.626  24.504  45.619  0.00  0.00      P3    
ATOM   1080  CA  VAL C 141    -114.942  27.321  43.073  0.00  0.00      P3    
ATOM   1081  CA  ASN C 142    -115.324  31.007  44.008  0.00  0.00      P3    
ATOM   1082  CA  ASN C 143    -117.202  30.932  40.678  0.00  0.00      P3    
ATOM   1083  CA  VAL C 144    -120.707  29.572  41.003  0.00  0.00      P3    
ATOM   1084  CA  PRO C 145    -122.779  27.782  38.362  0.00  0.00      P3    
ATOM   1085  CA  ALA C 146    -125.167  30.570  38.101  0.00  0.00      P3    
ATOM   1086  CA  ARG C 147    -126.670  30.898  34.738  0.00  0.00      P3    
ATOM   1087  CA  MET C 148    -124.491  32.383  32.124  0.00  0.00      P3    
ATOM   1088  CA  GLN C 149    -125.586  33.242  28.691  0.00  0.00      P3    
ATOM   1089  CA  TYR C 150    -122.680  34.402  26.601  0.00  0.00      P3    
ATOM   1090  CA  GLU C 151    -122.116  34.146  22.874  0.00  0.00      P3    
ATOM   1091  CA  LYS C 152    -119.598  34.920  20.145  0.00  0.00      P3    
ATOM   1092  CA  ILE C 153    -120.732  35.752  16.602  0.00  0.00      P3    
ATOM   1093  CA  THR C 154    -118.605  36.452  13.494  0.00  0.00      P3    
ATOM   1094  CA  ALA C 155    -119.890  37.319  10.000  0.00  0.00      P3    
ATOM   1095  CA  HIS C 156    -118.503  38.440   6.619  0.00  0.00      P3    
ATOM   1096  CA  SER C 157    -120.296  40.004   3.666  0.00  0.00      P3    
ATOM   1097  CA  MET C 158    -118.621  40.754   0.341  0.00  0.00      P3    
ATOM   1098  CA  GLU C 159    -120.538  42.350  -2.498  0.00  0.00      P3    
ATOM   1099  CA  GLN C 160    -118.906  42.918  -5.856  0.00  0.00      P3    
ATOM   1100  CA  LEU C 161    -120.469  44.502  -8.886  0.00  0.00      P3    
ATOM   1101  CA  LYS C 162    -118.133  45.005 -11.828  0.00  0.00      P3    
ATOM   1102  CA  VAL C 163    -119.051  46.338 -15.252  0.00  0.00      P3    
ATOM   1103  CA  LYS C 164    -116.338  46.748 -17.873  0.00  0.00      P3    
ATOM   1104  CA  PHE C 165    -117.249  47.985 -21.324  0.00  0.00      P3    
ATOM   1105  CA  GLY C 166    -114.548  48.094 -23.985  0.00  0.00      P3    
ATOM   1106  CA  SER C 167    -115.090  49.076 -27.598  0.00  0.00      P3    
ATOM   1107  CA  ASP C 168    -113.001  49.971 -30.620  0.00  0.00      P3    
ATOM   1108  CA  PHE C 169    -114.630  51.546 -33.672  0.00  0.00      P3    
ATOM   1109  CA  GLU C 170    -112.682  51.936 -36.890  0.00  0.00      P3    
ATOM   1110  CA  LYS C 171    -114.024  53.084 -40.243  0.00  0.00      P3    
ATOM   1111  CA  THR C 172    -110.479  53.555 -41.644  0.00  0.00      P3    
ATOM   1112  CA  GLY C 173    -109.058  57.048 -41.132  0.00  0.00      P3    
ATOM   1113  CA  ASN C 174    -111.210  57.419 -38.032  0.00  0.00      P3    
ATOM   1114  CA  SER C 175    -110.491  55.469 -34.857  0.00  0.00      P3    
ATOM   1115  CA  LEU C 176    -112.447  55.785 -31.628  0.00  0.00      P3    
ATOM   1116  CA  ASP C 177    -111.415  53.865 -28.526  0.00  0.00      P3    
ATOM   1117  CA  ILE C 178    -113.835  53.796 -25.612  0.00  0.00      P3    
ATOM   1118  CA  ASP C 179    -112.769  52.183 -22.352  0.00  0.00      P3    
ATOM   1119  CA  PHE C 180    -115.124  52.400 -19.412  0.00  0.00      P3    
ATOM   1120  CA  ASN C 181    -114.854  50.521 -16.144  0.00  0.00      P3    
ATOM   1121  CA  SER C 182    -116.965  50.773 -13.006  0.00  0.00      P3    
ATOM   1122  CA  VAL C 183    -116.154  48.663  -9.979  0.00  0.00      P3    
ATOM   1123  CA  HIS C 184    -118.103  48.667  -6.755  0.00  0.00      P3    
ATOM   1124  CA  SER C 185    -116.993  46.520  -3.875  0.00  0.00      P3    
ATOM   1125  CA  GLY C 186    -118.821  46.522  -0.573  0.00  0.00      P3    
ATOM   1126  CA  GLU C 187    -117.503  44.653   2.428  0.00  0.00      P3    
ATOM   1127  CA  LYS C 188    -118.921  44.450   5.903  0.00  0.00      P3    
ATOM   1128  CA  GLN C 189    -117.070  42.566   8.666  0.00  0.00      P3    
ATOM   1129  CA  ILE C 190    -118.736  42.193  12.086  0.00  0.00      P3    
ATOM   1130  CA  GLN C 191    -117.474  40.562  15.327  0.00  0.00      P3    
ATOM   1131  CA  ILE C 192    -119.602  40.848  18.508  0.00  0.00      P3    
ATOM   1132  CA  VAL C 193    -119.536  39.349  22.006  0.00  0.00      P3    
ATOM   1133  CA  ASN C 194    -122.491  39.898  24.315  0.00  0.00      P3    
ATOM   1134  CA  PHE C 195    -122.700  38.721  27.854  0.00  0.00      P3    
ATOM   1135  CA  LYS C 196    -125.558  38.370  30.231  0.00  0.00      P3    
ATOM   1136  CA  GLN C 197    -124.876  36.928  33.600  0.00  0.00      P3    
ATOM   1137  CA  ILE C 198    -127.387  36.145  36.169  0.00  0.00      P3    
ATOM   1138  CA  TYR C 199    -125.245  35.306  39.151  0.00  0.00      P3    
ATOM   1139  CA  TYR C 200    -127.982  34.632  41.517  0.00  0.00      P3    
ATOM   1140  CA  THR C 201    -131.538  35.463  41.973  0.00  0.00      P3    
ATOM   1141  CA  VAL C 202    -133.195  35.712  45.266  0.00  0.00      P3    
ATOM   1142  CA  SER C 203    -136.922  35.188  45.372  0.00  0.00      P3    
ATOM   1143  CA  VAL C 204    -139.171  35.369  48.388  0.00  0.00      P3    
ATOM   1144  CA  ASP C 205    -141.668  32.804  49.267  0.00  0.00      P3    
ATOM   1145  CA  ALA C 206    -145.091  33.800  50.101  0.00  0.00      P3    
ATOM   1146  CA  VAL C 207    -145.159  34.500  53.826  0.00  0.00      P3    
ATOM   1147  CA  LYS C 208    -148.489  34.003  55.520  0.00  0.00      P3    
ATOM   1148  CA  ASN C 209    -150.724  36.991  55.296  0.00  0.00      P3    
ATOM   1149  CA  PRO C 210    -149.999  40.775  55.520  0.00  0.00      P3    
ATOM   1150  CA  GLY C 211    -147.902  42.014  58.416  0.00  0.00      P3    
ATOM   1151  CA  ASP C 212    -145.712  39.028  57.686  0.00  0.00      P3    
ATOM   1152  CA  VAL C 213    -144.346  40.823  54.640  0.00  0.00      P3    
ATOM   1153  CA  PHE C 214    -144.522  44.534  55.520  0.00  0.00      P3    
ATOM   1154  CA  GLN C 215    -144.990  46.167  58.864  0.00  0.00      P3    
ATOM   1155  CA  ASP C 216    -147.693  48.721  59.402  0.00  0.00      P3    
ATOM   1156  CA  THR C 217    -145.178  50.553  61.593  0.00  0.00      P3    
ATOM   1157  CA  VAL C 218    -144.559  52.163  58.260  0.00  0.00      P3    
ATOM   1158  CA  THR C 219    -147.488  54.510  57.844  0.00  0.00      P3    
ATOM   1159  CA  VAL C 220    -149.231  54.906  54.521  0.00  0.00      P3    
ATOM   1160  CA  GLU C 221    -148.608  58.620  54.948  0.00  0.00      P3    
ATOM   1161  CA  ASP C 222    -144.937  57.916  55.181  0.00  0.00      P3    
ATOM   1162  CA  LEU C 223    -145.115  55.205  52.453  0.00  0.00      P3    
ATOM   1163  CA  LYS C 224    -146.755  57.680  50.056  0.00  0.00      P3    
ATOM   1164  CA  GLN C 225    -144.290  60.190  51.198  0.00  0.00      P3    
ATOM   1165  CA  ARG C 226    -141.722  57.561  50.367  0.00  0.00      P3    
ATOM   1166  CA  GLY C 227    -142.983  57.725  46.833  0.00  0.00      P3    
ATOM   1167  CA  ILE C 228    -146.170  55.734  46.681  0.00  0.00      P3    
ATOM   1168  CA  SER C 229    -149.242  57.137  45.055  0.00  0.00      P3    
ATOM   1169  CA  ALA C 230    -152.182  55.431  43.372  0.00  0.00      P3    
ATOM   1170  CA  GLU C 231    -150.343  56.112  40.109  0.00  0.00      P3    
ATOM   1171  CA  ARG C 232    -147.062  55.097  41.728  0.00  0.00      P3    
ATOM   1172  CA  PRO C 233    -148.249  51.939  43.504  0.00  0.00      P3    
ATOM   1173  CA  LEU C 234    -146.356  50.039  46.154  0.00  0.00      P3    
ATOM   1174  CA  VAL C 235    -144.955  46.717  45.299  0.00  0.00      P3    
ATOM   1175  CA  TYR C 236    -142.549  44.805  47.387  0.00  0.00      P3    
ATOM   1176  CA  ILE C 237    -139.998  43.121  45.220  0.00  0.00      P3    
ATOM   1177  CA  SER C 238    -140.243  39.347  45.408  0.00  0.00      P3    
ATOM   1178  CA  SER C 239    -137.143  38.591  43.530  0.00  0.00      P3    
ATOM   1179  CA  VAL C 240    -134.334  40.178  41.749  0.00  0.00      P3    
ATOM   1180  CA  ALA C 241    -131.770  38.467  39.693  0.00  0.00      P3    
ATOM   1181  CA  TYR C 242    -128.330  39.802  39.915  0.00  0.00      P3    
ATOM   1182  CA  GLY C 243    -125.329  39.395  37.841  0.00  0.00      P3    
ATOM   1183  CA  ARG C 244    -123.471  41.528  35.511  0.00  0.00      P3    
ATOM   1184  CA  GLN C 245    -123.682  42.070  31.845  0.00  0.00      P3    
ATOM   1185  CA  VAL C 246    -120.909  43.233  29.590  0.00  0.00      P3    
ATOM   1186  CA  TYR C 247    -121.274  44.084  25.933  0.00  0.00      P3    
ATOM   1187  CA  LEU C 248    -118.423  44.484  23.501  0.00  0.00      P3    
ATOM   1188  CA  LYS C 249    -118.174  45.103  19.755  0.00  0.00      P3    
ATOM   1189  CA  LEU C 250    -115.379  45.047  17.177  0.00  0.00      P3    
ATOM   1190  CA  GLU C 251    -116.213  46.035  13.592  0.00  0.00      P3    
ATOM   1191  CA  THR C 252    -114.723  47.008  10.237  0.00  0.00      P3    
ATOM   1192  CA  THR C 253    -116.531  48.268   7.123  0.00  0.00      P3    
ATOM   1193  CA  SER C 254    -114.851  48.855   3.775  0.00  0.00      P3    
ATOM   1194  CA  LYS C 255    -116.682  50.422   0.857  0.00  0.00      P3    
ATOM   1195  CA  SER C 256    -114.990  51.350  -2.400  0.00  0.00      P3    
ATOM   1196  CA  ASP C 257    -116.284  52.628  -5.699  0.00  0.00      P3    
ATOM   1197  CA  GLU C 258    -113.994  53.594  -8.549  0.00  0.00      P3    
ATOM   1198  CA  VAL C 259    -115.166  54.661 -11.982  0.00  0.00      P3    
ATOM   1199  CA  GLU C 260    -112.670  55.323 -14.757  0.00  0.00      P3    
ATOM   1200  CA  ALA C 261    -113.542  56.558 -18.226  0.00  0.00      P3    
ATOM   1201  CA  ALA C 262    -111.013  56.986 -21.013  0.00  0.00      P3    
ATOM   1202  CA  PHE C 263    -112.059  58.211 -24.437  0.00  0.00      P3    
ATOM   1203  CA  GLU C 264    -109.609  58.623 -27.295  0.00  0.00      P3    
ATOM   1204  CA  ALA C 265    -110.687  59.984 -30.655  0.00  0.00      P3    
ATOM   1205  CA  LEU C 266    -108.482  60.199 -33.728  0.00  0.00      P3    
ATOM   1206  CA  ILE C 267    -110.049  61.727 -36.819  0.00  0.00      P3    
ATOM   1207  CA  LYS C 268    -107.707  62.538 -39.720  0.00  0.00      P3    
ATOM   1208  CA  GLY C 269    -104.561  63.418 -37.740  0.00  0.00      P3    
ATOM   1209  CA  VAL C 270    -106.376  65.327 -34.993  0.00  0.00      P3    
ATOM   1210  CA  LYS C 271    -106.253  63.736 -31.554  0.00  0.00      P3    
ATOM   1211  CA  VAL C 272    -108.741  64.614 -28.840  0.00  0.00      P3    
ATOM   1212  CA  ALA C 273    -108.542  62.552 -25.654  0.00  0.00      P3    
ATOM   1213  CA  PRO C 274    -110.707  63.279 -22.608  0.00  0.00      P3    
ATOM   1214  CA  GLN C 275    -110.091  61.013 -19.604  0.00  0.00      P3    
ATOM   1215  CA  THR C 276    -111.743  61.231 -16.191  0.00  0.00      P3    
ATOM   1216  CA  GLU C 277    -110.972  59.197 -13.081  0.00  0.00      P3    
ATOM   1217  CA  TRP C 278    -113.172  59.156  -9.987  0.00  0.00      P3    
ATOM   1218  CA  LYS C 279    -112.168  57.342  -6.812  0.00  0.00      P3    
ATOM   1219  CA  GLN C 280    -114.055  57.282  -3.551  0.00  0.00      P3    
ATOM   1220  CA  ILE C 281    -112.550  55.094  -0.823  0.00  0.00      P3    
ATOM   1221  CA  LEU C 282    -114.230  54.759   2.603  0.00  0.00      P3    
ATOM   1222  CA  ASP C 283    -112.608  53.029   5.603  0.00  0.00      P3    
ATOM   1223  CA  ASN C 284    -114.258  52.492   9.035  0.00  0.00      P3    
ATOM   1224  CA  THR C 285    -112.880  50.678  12.142  0.00  0.00      P3    
ATOM   1225  CA  GLU C 286    -114.436  50.484  15.653  0.00  0.00      P3    
ATOM   1226  CA  VAL C 287    -113.334  49.047  19.048  0.00  0.00      P3    
ATOM   1227  CA  LYS C 288    -115.305  49.287  22.328  0.00  0.00      P3    
ATOM   1228  CA  ALA C 289    -116.350  47.638  25.599  0.00  0.00      P3    
ATOM   1229  CA  VAL C 290    -118.805  48.431  28.363  0.00  0.00      P3    
ATOM   1230  CA  ILE C 291    -119.557  47.001  31.792  0.00  0.00      P3    
ATOM   1231  CA  LEU C 292    -122.753  47.071  33.749  0.00  0.00      P3    
ATOM   1232  CA  GLY C 293    -122.543  45.049  36.975  0.00  0.00      P3    
ATOM   1233  CA  GLY C 294    -119.516  43.185  38.406  0.00  0.00      P3    
ATOM   1234  CA  ASP C 295    -115.755  44.047  38.579  0.00  0.00      P3    
ATOM   1235  CA  PRO C 296    -114.053  46.884  36.624  0.00  0.00      P3    
ATOM   1236  CA  SER C 297    -112.795  44.406  34.046  0.00  0.00      P3    
ATOM   1237  CA  SER C 298    -110.497  46.903  32.315  0.00  0.00      P3    
ATOM   1238  CA  GLY C 299    -111.167  48.726  29.072  0.00  0.00      P3    
ATOM   1239  CA  ALA C 300    -107.449  48.579  28.226  0.00  0.00      P3    
ATOM   1240  CA  ARG C 301    -107.435  44.789  27.827  0.00  0.00      P3    
ATOM   1241  CA  VAL C 302    -110.002  44.874  24.981  0.00  0.00      P3    
ATOM   1242  CA  VAL C 303    -108.281  47.753  23.176  0.00  0.00      P3    
ATOM   1243  CA  THR C 304    -104.881  45.994  23.124  0.00  0.00      P3    
ATOM   1244  CA  GLY C 305    -106.467  42.674  22.154  0.00  0.00      P3    
ATOM   1245  CA  LYS C 306    -109.477  41.854  20.032  0.00  0.00      P3    
ATOM   1246  CA  VAL C 307    -112.123  39.122  20.206  0.00  0.00      P3    
ATOM   1247  CA  ASP C 308    -110.273  37.054  22.851  0.00  0.00      P3    
ATOM   1248  CA  MET C 309    -110.086  40.035  25.229  0.00  0.00      P3    
ATOM   1249  CA  VAL C 310    -113.782  40.752  24.928  0.00  0.00      P3    
ATOM   1250  CA  GLU C 311    -114.225  37.136  25.974  0.00  0.00      P3    
ATOM   1251  CA  ASP C 312    -112.000  37.799  29.005  0.00  0.00      P3    
ATOM   1252  CA  LEU C 313    -113.938  40.918  30.079  0.00  0.00      P3    
ATOM   1253  CA  ILE C 314    -117.139  38.854  30.114  0.00  0.00      P3    
ATOM   1254  CA  GLN C 315    -115.430  35.821  31.743  0.00  0.00      P3    
ATOM   1255  CA  GLU C 316    -114.382  37.907  34.716  0.00  0.00      P3    
ATOM   1256  CA  GLY C 317    -118.091  38.420  34.781  0.00  0.00      P3    
ATOM   1257  CA  SER C 318    -118.930  34.691  34.133  0.00  0.00      P3    
ATOM   1258  CA  ARG C 319    -117.361  33.902  37.453  0.00  0.00      P3    
ATOM   1259  CA  PHE C 320    -119.725  34.678  40.155  0.00  0.00      P3    
ATOM   1260  CA  THR C 321    -117.852  35.362  43.236  0.00  0.00      P3    
ATOM   1261  CA  ALA C 322    -118.758  36.384  46.721  0.00  0.00      P3    
ATOM   1262  CA  ASP C 323    -115.784  38.558  45.863  0.00  0.00      P3    
ATOM   1263  CA  HIS C 324    -118.182  40.543  43.697  0.00  0.00      P3    
ATOM   1264  CA  PRO C 325    -121.925  40.039  44.040  0.00  0.00      P3    
ATOM   1265  CA  GLY C 326    -124.088  41.244  41.238  0.00  0.00      P3    
ATOM   1266  CA  LEU C 327    -126.069  44.319  40.646  0.00  0.00      P3    
ATOM   1267  CA  PRO C 328    -129.722  43.821  39.776  0.00  0.00      P3    
ATOM   1268  CA  ILE C 329    -130.062  42.244  36.368  0.00  0.00      P3    
ATOM   1269  CA  SER C 330    -133.760  42.013  36.809  0.00  0.00      P3    
ATOM   1270  CA  TYR C 331    -136.580  42.277  39.307  0.00  0.00      P3    
ATOM   1271  CA  THR C 332    -139.861  40.704  40.283  0.00  0.00      P3    
ATOM   1272  CA  THR C 333    -142.469  41.735  42.861  0.00  0.00      P3    
ATOM   1273  CA  SER C 334    -144.812  40.102  45.306  0.00  0.00      P3    
ATOM   1274  CA  PHE C 335    -147.832  41.706  46.701  0.00  0.00      P3    
ATOM   1275  CA  LEU C 336    -148.106  42.991  50.236  0.00  0.00      P3    
ATOM   1276  CA  ARG C 337    -151.329  41.104  50.774  0.00  0.00      P3    
ATOM   1277  CA  ASP C 338    -151.292  38.092  48.509  0.00  0.00      P3    
ATOM   1278  CA  ASN C 339    -147.528  37.512  48.966  0.00  0.00      P3    
ATOM   1279  CA  VAL C 340    -147.392  35.803  45.668  0.00  0.00      P3    
ATOM   1280  CA  VAL C 341    -144.198  35.929  43.698  0.00  0.00      P3    
ATOM   1281  CA  ALA C 342    -144.976  38.125  40.752  0.00  0.00      P3    
ATOM   1282  CA  THR C 343    -145.357  37.668  37.070  0.00  0.00      P3    
ATOM   1283  CA  PHE C 344    -144.949  41.426  37.858  0.00  0.00      P3    
ATOM   1284  CA  GLN C 345    -147.066  42.832  35.158  0.00  0.00      P3    
ATOM   1285  CA  ASN C 346    -147.821  46.030  37.052  0.00  0.00      P3    
ATOM   1286  CA  SER C 347    -147.994  49.537  35.672  0.00  0.00      P3    
ATOM   1287  CA  THR C 348    -149.635  52.848  36.223  0.00  0.00      P3    
ATOM   1288  CA  ASP C 349    -150.411  55.492  33.616  0.00  0.00      P3    
ATOM   1289  CA  TYR C 350    -150.147  59.257  33.460  0.00  0.00      P3    
ATOM   1290  CA  VAL C 351    -150.251  61.758  30.586  0.00  0.00      P3    
ATOM   1291  CA  GLU C 352    -147.289  63.927  29.557  0.00  0.00      P3    
ATOM   1292  CA  THR C 353    -148.071  66.960  27.450  0.00  0.00      P3    
ATOM   1293  CA  LYS C 354    -146.117  69.826  25.925  0.00  0.00      P3    
ATOM   1294  CA  VAL C 355    -147.448  73.283  25.168  0.00  0.00      P3    
ATOM   1295  CA  THR C 356    -145.399  75.375  22.765  0.00  0.00      P3    
ATOM   1296  CA  ALA C 357    -145.401  79.157  22.389  0.00  0.00      P3    
ATOM   1297  CA  TYR C 358    -144.519  80.078  18.790  0.00  0.00      P3    
ATOM   1298  CA  ARG C 359    -144.215  83.160  16.735  0.00  0.00      P3    
ATOM   1299  CA  ASN C 360    -141.535  81.677  14.467  0.00  0.00      P3    
ATOM   1300  CA  GLY C 361    -141.326  79.390  11.415  0.00  0.00      P3    
ATOM   1301  CA  ASP C 362    -139.517  79.099   8.044  0.00  0.00      P3    
ATOM   1302  CA  LEU C 363    -140.348  77.118   4.890  0.00  0.00      P3    
ATOM   1303  CA  LEU C 364    -137.962  75.245   2.624  0.00  0.00      P3    
ATOM   1304  CA  LEU C 365    -138.731  73.440  -0.541  0.00  0.00      P3    
ATOM   1305  CA  ASP C 366    -136.841  70.640  -2.116  0.00  0.00      P3    
ATOM   1306  CA  HIS C 367    -138.583  68.764  -4.860  0.00  0.00      P3    
ATOM   1307  CA  SER C 368    -136.795  65.627  -5.855  0.00  0.00      P3    
ATOM   1308  CA  GLY C 369    -140.195  64.606  -7.264  0.00  0.00      P3    
ATOM   1309  CA  ALA C 370    -140.113  62.442 -10.367  0.00  0.00      P3    
ATOM   1310  CA  TYR C 371    -143.274  64.273 -11.386  0.00  0.00      P3    
ATOM   1311  CA  VAL C 372    -143.748  67.999 -11.158  0.00  0.00      P3    
ATOM   1312  CA  ALA C 373    -146.006  69.924  -8.975  0.00  0.00      P3    
ATOM   1313  CA  GLN C 374    -146.936  73.502  -8.341  0.00  0.00      P3    
ATOM   1314  CA  TYR C 375    -146.458  75.046  -5.001  0.00  0.00      P3    
ATOM   1315  CA  TYR C 376    -148.739  77.289  -3.112  0.00  0.00      P3    
ATOM   1316  CA  ILE C 377    -147.114  78.712  -0.019  0.00  0.00      P3    
ATOM   1317  CA  THR C 378    -148.852  81.044   2.384  0.00  0.00      P3    
ATOM   1318  CA  TRP C 379    -148.361  81.803   6.077  0.00  0.00      P3    
ATOM   1319  CA  ASP C 380    -149.663  84.256   8.734  0.00  0.00      P3    
ATOM   1320  CA  GLU C 381    -147.948  86.826  11.033  0.00  0.00      P3    
ATOM   1321  CA  LEU C 382    -148.930  88.802  14.184  0.00  0.00      P3    
ATOM   1322  CA  SER C 383    -147.382  92.086  15.312  0.00  0.00      P3    
ATOM   1323  CA  TYR C 384    -148.499  94.425  18.091  0.00  0.00      P3    
ATOM   1324  CA  ASP C 385    -148.731  98.169  17.698  0.00  0.00      P3    
ATOM   1325  CA  HIS C 386    -147.624 100.974  19.950  0.00  0.00      P3    
ATOM   1326  CA  GLN C 387    -151.271 102.080  19.767  0.00  0.00      P3    
ATOM   1327  CA  GLY C 388    -152.121  98.800  21.523  0.00  0.00      P3    
ATOM   1328  CA  LYS C 389    -153.819  96.930  18.664  0.00  0.00      P3    
ATOM   1329  CA  GLU C 390    -152.906  93.518  17.251  0.00  0.00      P3    
ATOM   1330  CA  VAL C 391    -151.951  93.334  13.584  0.00  0.00      P3    
ATOM   1331  CA  LEU C 392    -152.428  90.149  11.541  0.00  0.00      P3    
ATOM   1332  CA  THR C 393    -150.844  89.758   8.081  0.00  0.00      P3    
ATOM   1333  CA  PRO C 394    -151.040  86.803   5.576  0.00  0.00      P3    
ATOM   1334  CA  LYS C 395    -148.179  86.418   3.064  0.00  0.00      P3    
ATOM   1335  CA  ALA C 396    -146.969  84.607  -0.048  0.00  0.00      P3    
ATOM   1336  CA  TRP C 397    -143.745  84.816  -2.037  0.00  0.00      P3    
ATOM   1337  CA  ASP C 398    -142.420  84.101  -5.506  0.00  0.00      P3    
ATOM   1338  CA  ARG C 399    -142.731  80.295  -5.197  0.00  0.00      P3    
ATOM   1339  CA  ASN C 400    -146.522  80.542  -5.564  0.00  0.00      P3    
ATOM   1340  CA  GLY C 401    -147.792  79.074  -8.816  0.00  0.00      P3    
ATOM   1341  CA  GLN C 402    -144.234  78.003  -9.593  0.00  0.00      P3    
ATOM   1342  CA  ASP C 403    -142.895  74.694 -10.760  0.00  0.00      P3    
ATOM   1343  CA  LEU C 404    -141.482  72.041  -8.531  0.00  0.00      P3    
ATOM   1344  CA  THR C 405    -139.328  69.478 -10.206  0.00  0.00      P3    
ATOM   1345  CA  ALA C 406    -136.545  67.019  -9.330  0.00  0.00      P3    
ATOM   1346  CA  HIS C 407    -133.349  68.320  -7.710  0.00  0.00      P3    
ATOM   1347  CA  PHE C 408    -134.751  71.694  -6.834  0.00  0.00      P3    
ATOM   1348  CA  THR C 409    -133.795  73.420  -3.689  0.00  0.00      P3    
ATOM   1349  CA  THR C 410    -135.401  76.651  -2.644  0.00  0.00      P3    
ATOM   1350  CA  SER C 411    -135.960  78.434   0.618  0.00  0.00      P3    
ATOM   1351  CA  ILE C 412    -139.130  80.437   0.992  0.00  0.00      P3    
ATOM   1352  CA  PRO C 413    -138.505  82.887   3.810  0.00  0.00      P3    
ATOM   1353  CA  LEU C 414    -141.381  83.727   6.089  0.00  0.00      P3    
ATOM   1354  CA  LYS C 415    -141.055  87.154   7.691  0.00  0.00      P3    
ATOM   1355  CA  GLY C 416    -141.099  87.468  11.525  0.00  0.00      P3    
ATOM   1356  CA  ASN C 417    -143.750  86.550  14.103  0.00  0.00      P3    
ATOM   1357  CA  VAL C 418    -145.342  83.760  12.039  0.00  0.00      P3    
ATOM   1358  CA  ARG C 419    -148.187  81.363  12.721  0.00  0.00      P3    
ATOM   1359  CA  ASN C 420    -150.474  79.279  10.532  0.00  0.00      P3    
ATOM   1360  CA  LEU C 421    -147.907  78.169   7.915  0.00  0.00      P3    
ATOM   1361  CA  SER C 422    -149.250  76.492   4.840  0.00  0.00      P3    
ATOM   1362  CA  VAL C 423    -147.775  74.754   1.879  0.00  0.00      P3    
ATOM   1363  CA  LYS C 424    -149.444  72.590  -0.624  0.00  0.00      P3    
ATOM   1364  CA  ILE C 425    -148.004  71.146  -3.711  0.00  0.00      P3    
ATOM   1365  CA  ARG C 426    -150.226  69.512  -6.205  0.00  0.00      P3    
ATOM   1366  CA  GLU C 427    -149.181  67.522  -9.192  0.00  0.00      P3    
ATOM   1367  CA  CYS C 428    -149.802  69.096 -12.440  0.00  0.00      P3    
ATOM   1368  CA  THR C 429    -151.254  66.175 -14.349  0.00  0.00      P3    
ATOM   1369  CA  GLY C 430    -152.536  65.779 -17.895  0.00  0.00      P3    
ATOM   1370  CA  LEU C 431    -154.652  62.799 -16.775  0.00  0.00      P3    
ATOM   1371  CA  ALA C 432    -158.402  62.574 -17.349  0.00  0.00      P3    
ATOM   1372  CA  TRP C 433    -158.787  61.258 -13.763  0.00  0.00      P3    
ATOM   1373  CA  GLU C 434    -158.363  64.742 -12.288  0.00  0.00      P3    
ATOM   1374  CA  TRP C 435    -156.408  67.753 -13.590  0.00  0.00      P3    
ATOM   1375  CA  TRP C 436    -154.732  68.153 -10.213  0.00  0.00      P3    
ATOM   1376  CA  ARG C 437    -153.698  65.196  -8.222  0.00  0.00      P3    
ATOM   1377  CA  THR C 438    -152.617  66.205  -4.809  0.00  0.00      P3    
ATOM   1378  CA  VAL C 439    -149.107  65.429  -3.726  0.00  0.00      P3    
ATOM   1379  CA  TYR C 440    -149.258  67.414  -0.579  0.00  0.00      P3    
ATOM   1380  CA  GLU C 441    -151.882  69.689   0.817  0.00  0.00      P3    
ATOM   1381  CA  LYS C 442    -151.641  71.428   4.147  0.00  0.00      P3    
ATOM   1382  CA  THR C 443    -152.759  74.695   5.744  0.00  0.00      P3    
ATOM   1383  CA  ASP C 444    -152.190  76.014   9.310  0.00  0.00      P3    
ATOM   1384  CA  LEU C 445    -149.734  73.242  10.104  0.00  0.00      P3    
ATOM   1385  CA  PRO C 446    -148.536  72.729  13.739  0.00  0.00      P3    
ATOM   1386  CA  LEU C 447    -146.006  75.490  14.020  0.00  0.00      P3    
ATOM   1387  CA  VAL C 448    -142.460  74.511  13.434  0.00  0.00      P3    
ATOM   1388  CA  ARG C 449    -139.335  76.623  13.233  0.00  0.00      P3    
ATOM   1389  CA  LYS C 450    -138.476  75.045   9.883  0.00  0.00      P3    
ATOM   1390  CA  ARG C 451    -140.665  73.017   7.564  0.00  0.00      P3    
ATOM   1391  CA  THR C 452    -138.906  71.240   4.715  0.00  0.00      P3    
ATOM   1392  CA  ILE C 453    -140.827  69.413   2.038  0.00  0.00      P3    
ATOM   1393  CA  SER C 454    -139.170  66.819  -0.165  0.00  0.00      P3    
ATOM   1394  CA  ILE C 455    -141.049  64.971  -2.804  0.00  0.00      P3    
ATOM   1395  CA  TRP C 456    -140.679  61.768  -4.806  0.00  0.00      P3    
ATOM   1396  CA  GLY C 457    -143.021  59.221  -6.394  0.00  0.00      P3    
ATOM   1397  CA  THR C 458    -144.929  59.085  -9.654  0.00  0.00      P3    
ATOM   1398  CA  THR C 459    -148.430  60.469 -10.393  0.00  0.00      P3    
ATOM   1399  CA  LEU C 460    -150.075  57.071 -10.060  0.00  0.00      P3    
ATOM   1400  CA  TYR C 461    -148.968  57.752  -6.548  0.00  0.00      P3    
ATOM   1401  CA  PRO C 462    -147.286  61.038  -5.630  0.00  0.00      P3    
ATOM   1402  CA  GLN C 463    -145.272  60.799  -2.526  0.00  0.00      P3    
ATOM   1403  CA  VAL C 464    -144.469  63.526  -0.131  0.00  0.00      P3    
ATOM   1404  CA  GLU C 465    -143.146  63.961   3.307  0.00  0.00      P3    
ATOM   1405  CA  ASP C 466    -142.879  66.890   5.636  0.00  0.00      P3    
ATOM   1406  CA  LYS C 467    -139.742  67.340   7.670  0.00  0.00      P3    
ATOM   1407  CA  VAL C 468    -140.045  69.400  10.806  0.00  0.00      P3    
ATOM   1408  CA  GLU C 469    -136.943  70.761  12.521  0.00  0.00      P3    
ATOM   1409  CA  ASN C 470    -137.305  72.772  15.716  0.00  0.00      P3    
ATOM   1410  CA  ASP C 471    -134.574  75.183  16.758  0.00  0.00      P3    
ATOM   1411  CA  ALA D   2    -160.871  31.777  52.413  0.00  0.00      P4    
ATOM   1412  CA  ASN D   3    -161.692  28.341  53.927  0.00  0.00      P4    
ATOM   1413  CA  LYS D   4    -161.621  27.014  57.491  0.00  0.00      P4    
ATOM   1414  CA  ALA D   5    -158.371  25.114  57.281  0.00  0.00      P4    
ATOM   1415  CA  VAL D   6    -155.688  24.732  54.696  0.00  0.00      P4    
ATOM   1416  CA  ASN D   7    -155.611  20.930  54.405  0.00  0.00      P4    
ATOM   1417  CA  ASP D   8    -159.374  21.230  54.245  0.00  0.00      P4    
ATOM   1418  CA  PHE D   9    -159.076  23.982  51.596  0.00  0.00      P4    
ATOM   1419  CA  ILE D  10    -157.258  21.446  49.413  0.00  0.00      P4    
ATOM   1420  CA  LEU D  11    -160.114  18.966  49.928  0.00  0.00      P4    
ATOM   1421  CA  ALA D  12    -162.594  21.830  49.300  0.00  0.00      P4    
ATOM   1422  CA  MET D  13    -160.705  22.494  46.065  0.00  0.00      P4    
ATOM   1423  CA  ASN D  14    -161.433  18.972  44.754  0.00  0.00      P4    
ATOM   1424  CA  TYR D  15    -162.057  15.884  46.937  0.00  0.00      P4    
ATOM   1425  CA  ASP D  16    -159.168  13.378  46.582  0.00  0.00      P4    
ATOM   1426  CA  LYS D  17    -158.496  12.076  43.032  0.00  0.00      P4    
ATOM   1427  CA  LYS D  18    -159.044  15.053  40.656  0.00  0.00      P4    
ATOM   1428  CA  LYS D  19    -155.624  16.705  40.526  0.00  0.00      P4    
ATOM   1429  CA  LEU D  20    -153.987  13.212  40.433  0.00  0.00      P4    
ATOM   1430  CA  LEU D  21    -155.336  12.557  36.980  0.00  0.00      P4    
ATOM   1431  CA  THR D  22    -156.422  15.478  34.737  0.00  0.00      P4    
ATOM   1432  CA  HIS D  23    -157.005  19.309  34.706  0.00  0.00      P4    
ATOM   1433  CA  GLN D  24    -157.773  21.571  37.687  0.00  0.00      P4    
ATOM   1434  CA  GLY D  25    -160.000  24.510  36.871  0.00  0.00      P4    
ATOM   1435  CA  GLU D  26    -161.446  26.968  34.395  0.00  0.00      P4    
ATOM   1436  CA  SER D  27    -161.720  27.034  30.581  0.00  0.00      P4    
ATOM   1437  CA  ILE D  28    -163.192  28.386  28.270  0.00  0.00      P4    
ATOM   1438  CA  GLU D  29    -164.707  31.803  27.632  0.00  0.00      P4    
ATOM   1439  CA  ASN D  30    -165.722  33.092  24.218  0.00  0.00      P4    
ATOM   1440  CA  ARG D  31    -165.906  36.501  22.672  0.00  0.00      P4    
ATOM   1441  CA  PHE D  32    -165.517  38.207  19.331  0.00  0.00      P4    
ATOM   1442  CA  ILE D  33    -161.995  39.032  18.220  0.00  0.00      P4    
ATOM   1443  CA  LYS D  34    -162.383  42.817  17.984  0.00  0.00      P4    
ATOM   1444  CA  GLU D  35    -164.749  45.290  19.602  0.00  0.00      P4    
ATOM   1445  CA  GLY D  36    -164.818  48.895  18.292  0.00  0.00      P4    
ATOM   1446  CA  ASN D  37    -166.130  51.913  20.219  0.00  0.00      P4    
ATOM   1447  CA  GLN D  38    -165.347  55.656  19.932  0.00  0.00      P4    
ATOM   1448  CA  LEU D  39    -163.818  58.157  22.387  0.00  0.00      P4    
ATOM   1449  CA  PRO D  40    -164.090  61.937  21.706  0.00  0.00      P4    
ATOM   1450  CA  ASP D  41    -160.814  62.105  19.685  0.00  0.00      P4    
ATOM   1451  CA  GLU D  42    -159.582  58.541  19.983  0.00  0.00      P4    
ATOM   1452  CA  PHE D  43    -161.178  55.299  18.779  0.00  0.00      P4    
ATOM   1453  CA  VAL D  44    -160.766  52.346  21.175  0.00  0.00      P4    
ATOM   1454  CA  VAL D  45    -160.183  48.829  19.905  0.00  0.00      P4    
ATOM   1455  CA  ILE D  46    -160.483  45.941  22.383  0.00  0.00      P4    
ATOM   1456  CA  GLU D  47    -158.570  42.676  21.821  0.00  0.00      P4    
ATOM   1457  CA  ARG D  48    -159.362  39.780  24.194  0.00  0.00      P4    
ATOM   1458  CA  LYS D  49    -157.303  36.640  24.816  0.00  0.00      P4    
ATOM   1459  CA  LYS D  50    -157.763  33.537  27.001  0.00  0.00      P4    
ATOM   1460  CA  ARG D  51    -154.955  32.746  29.452  0.00  0.00      P4    
ATOM   1461  CA  SER D  52    -153.973  29.874  31.635  0.00  0.00      P4    
ATOM   1462  CA  LEU D  53    -151.337  29.551  34.253  0.00  0.00      P4    
ATOM   1463  CA  SER D  54    -150.413  25.967  34.739  0.00  0.00      P4    
ATOM   1464  CA  THR D  55    -148.113  23.472  36.195  0.00  0.00      P4    
ATOM   1465  CA  ASN D  56    -148.711  21.152  33.309  0.00  0.00      P4    
ATOM   1466  CA  THR D  57    -147.206  17.664  33.634  0.00  0.00      P4    
ATOM   1467  CA  SER D  58    -145.940  14.864  35.933  0.00  0.00      P4    
ATOM   1468  CA  ASP D  59    -142.485  16.172  35.233  0.00  0.00      P4    
ATOM   1469  CA  ILE D  60    -142.959  19.728  33.938  0.00  0.00      P4    
ATOM   1470  CA  SER D  61    -139.716  21.390  33.165  0.00  0.00      P4    
ATOM   1471  CA  VAL D  62    -138.276  24.353  34.865  0.00  0.00      P4    
ATOM   1472  CA  THR D  63    -137.974  27.394  32.638  0.00  0.00      P4    
ATOM   1473  CA  ALA D  64    -135.149  29.043  34.562  0.00  0.00      P4    
ATOM   1474  CA  THR D  65    -133.541  26.742  37.087  0.00  0.00      P4    
ATOM   1475  CA  ASN D  66    -131.432  29.742  38.146  0.00  0.00      P4    
ATOM   1476  CA  ASP D  67    -134.642  31.406  39.297  0.00  0.00      P4    
ATOM   1477  CA  SER D  68    -136.197  28.101  40.497  0.00  0.00      P4    
ATOM   1478  CA  ARG D  69    -136.301  26.509  43.886  0.00  0.00      P4    
ATOM   1479  CA  LEU D  70    -138.786  23.642  44.225  0.00  0.00      P4    
ATOM   1480  CA  TYR D  71    -138.942  21.088  46.932  0.00  0.00      P4    
ATOM   1481  CA  PRO D  72    -141.365  18.098  47.504  0.00  0.00      P4    
ATOM   1482  CA  GLY D  73    -144.050  17.939  50.251  0.00  0.00      P4    
ATOM   1483  CA  ALA D  74    -144.086  21.718  50.007  0.00  0.00      P4    
ATOM   1484  CA  LEU D  75    -146.837  23.998  48.948  0.00  0.00      P4    
ATOM   1485  CA  LEU D  76    -146.631  26.051  45.898  0.00  0.00      P4    
ATOM   1486  CA  VAL D  77    -149.388  27.703  43.998  0.00  0.00      P4    
ATOM   1487  CA  VAL D  78    -150.142  26.918  40.400  0.00  0.00      P4    
ATOM   1488  CA  ASP D  79    -149.568  30.356  38.994  0.00  0.00      P4    
ATOM   1489  CA  GLU D  80    -147.609  32.012  36.265  0.00  0.00      P4    
ATOM   1490  CA  THR D  81    -144.654  32.491  38.597  0.00  0.00      P4    
ATOM   1491  CA  LEU D  82    -144.475  28.807  39.405  0.00  0.00      P4    
ATOM   1492  CA  LEU D  83    -144.649  28.066  35.661  0.00  0.00      P4    
ATOM   1493  CA  GLU D  84    -141.926  30.697  34.941  0.00  0.00      P4    
ATOM   1494  CA  ASN D  85    -139.992  29.116  37.743  0.00  0.00      P4    
ATOM   1495  CA  ASN D  86    -139.313  32.278  39.608  0.00  0.00      P4    
ATOM   1496  CA  PRO D  87    -141.869  30.480  41.610  0.00  0.00      P4    
ATOM   1497  CA  THR D  88    -144.393  31.494  44.139  0.00  0.00      P4    
ATOM   1498  CA  LEU D  89    -143.493  29.248  46.915  0.00  0.00      P4    
ATOM   1499  CA  LEU D  90    -145.379  29.027  50.077  0.00  0.00      P4    
ATOM   1500  CA  ALA D  91    -143.330  29.077  53.208  0.00  0.00      P4    
ATOM   1501  CA  VAL D  92    -146.330  27.285  54.739  0.00  0.00      P4    
ATOM   1502  CA  ASP D  93    -146.109  25.478  58.012  0.00  0.00      P4    
ATOM   1503  CA  ARG D  94    -146.541  21.880  56.978  0.00  0.00      P4    
ATOM   1504  CA  ALA D  95    -147.015  18.425  58.427  0.00  0.00      P4    
ATOM   1505  CA  PRO D  96    -144.535  15.529  57.875  0.00  0.00      P4    
ATOM   1506  CA  MET D  97    -144.507  13.812  54.496  0.00  0.00      P4    
ATOM   1507  CA  THR D  98    -142.877  10.756  52.932  0.00  0.00      P4    
ATOM   1508  CA  TYR D  99    -140.121  10.766  50.385  0.00  0.00      P4    
ATOM   1509  CA  SER D 100    -139.070   8.193  47.833  0.00  0.00      P4    
ATOM   1510  CA  ILE D 101    -135.880   9.067  45.945  0.00  0.00      P4    
ATOM   1511  CA  ASP D 102    -135.328   7.579  42.531  0.00  0.00      P4    
ATOM   1512  CA  LEU D 103    -131.767   6.483  41.939  0.00  0.00      P4    
ATOM   1513  CA  PRO D 104    -130.004   3.118  41.173  0.00  0.00      P4    
ATOM   1514  CA  GLY D 105    -129.936   1.830  44.806  0.00  0.00      P4    
ATOM   1515  CA  LEU D 106    -131.185   4.834  46.736  0.00  0.00      P4    
ATOM   1516  CA  ALA D 107    -134.609   3.644  45.577  0.00  0.00      P4    
ATOM   1517  CA  SER D 108    -133.771   0.167  46.895  0.00  0.00      P4    
ATOM   1518  CA  SER D 109    -132.849   1.386  50.363  0.00  0.00      P4    
ATOM   1519  CA  ASP D 110    -132.779   4.842  52.019  0.00  0.00      P4    
ATOM   1520  CA  SER D 111    -135.496   6.021  49.694  0.00  0.00      P4    
ATOM   1521  CA  PHE D 112    -137.270   7.604  52.653  0.00  0.00      P4    
ATOM   1522  CA  LEU D 113    -136.229  10.436  54.891  0.00  0.00      P4    
ATOM   1523  CA  GLN D 114    -139.180  12.404  56.093  0.00  0.00      P4    
ATOM   1524  CA  VAL D 115    -139.308  16.147  56.228  0.00  0.00      P4    
ATOM   1525  CA  GLU D 116    -141.382  17.410  59.103  0.00  0.00      P4    
ATOM   1526  CA  ASP D 117    -142.248  20.750  57.630  0.00  0.00      P4    
ATOM   1527  CA  PRO D 118    -141.524  20.305  53.935  0.00  0.00      P4    
ATOM   1528  CA  SER D 119    -139.570  23.614  53.642  0.00  0.00      P4    
ATOM   1529  CA  ASN D 120    -137.123  24.477  50.880  0.00  0.00      P4    
ATOM   1530  CA  SER D 121    -134.067  24.153  53.072  0.00  0.00      P4    
ATOM   1531  CA  SER D 122    -135.386  21.137  55.001  0.00  0.00      P4    
ATOM   1532  CA  VAL D 123    -136.672  18.948  52.153  0.00  0.00      P4    
ATOM   1533  CA  ARG D 124    -133.804  19.607  49.890  0.00  0.00      P4    
ATOM   1534  CA  GLY D 125    -131.326  19.189  52.720  0.00  0.00      P4    
ATOM   1535  CA  ALA D 126    -132.872  15.898  53.855  0.00  0.00      P4    
ATOM   1536  CA  VAL D 127    -132.650  14.643  50.293  0.00  0.00      P4    
ATOM   1537  CA  ASN D 128    -129.138  16.234  50.025  0.00  0.00      P4    
ATOM   1538  CA  ASP D 129    -128.086  13.864  52.818  0.00  0.00      P4    
ATOM   1539  CA  LEU D 130    -129.527  11.049  50.680  0.00  0.00      P4    
ATOM   1540  CA  LEU D 131    -127.755  12.303  47.480  0.00  0.00      P4    
ATOM   1541  CA  ALA D 132    -124.486  12.174  49.320  0.00  0.00      P4    
ATOM   1542  CA  LYS D 133    -125.519   8.661  50.202  0.00  0.00      P4    
ATOM   1543  CA  TRP D 134    -126.061   7.258  46.630  0.00  0.00      P4    
ATOM   1544  CA  HIS D 135    -122.544   8.113  45.568  0.00  0.00      P4    
ATOM   1545  CA  GLN D 136    -121.221   6.702  48.837  0.00  0.00      P4    
ATOM   1546  CA  ASP D 137    -123.475   3.547  48.906  0.00  0.00      P4    
ATOM   1547  CA  TYR D 138    -123.351   2.387  45.263  0.00  0.00      P4    
ATOM   1548  CA  GLY D 139    -119.909   3.031  43.895  0.00  0.00      P4    
ATOM   1549  CA  GLN D 140    -117.386   5.033  45.909  0.00  0.00      P4    
ATOM   1550  CA  VAL D 141    -117.812   7.909  43.459  0.00  0.00      P4    
ATOM   1551  CA  ASN D 142    -118.990  11.495  44.105  0.00  0.00      P4    
ATOM   1552  CA  ASN D 143    -120.779  11.023  40.772  0.00  0.00      P4    
ATOM   1553  CA  VAL D 144    -124.056   9.281  40.540  0.00  0.00      P4    
ATOM   1554  CA  PRO D 145    -125.031   7.841  37.114  0.00  0.00      P4    
ATOM   1555  CA  ALA D 146    -128.588   8.590  37.987  0.00  0.00      P4    
ATOM   1556  CA  ARG D 147    -130.370   8.928  34.752  0.00  0.00      P4    
ATOM   1557  CA  MET D 148    -128.142  10.618  32.276  0.00  0.00      P4    
ATOM   1558  CA  GLN D 149    -129.118  12.107  28.982  0.00  0.00      P4    
ATOM   1559  CA  TYR D 150    -126.376  13.581  26.835  0.00  0.00      P4    
ATOM   1560  CA  GLU D 151    -126.006  13.702  23.082  0.00  0.00      P4    
ATOM   1561  CA  LYS D 152    -123.826  15.029  20.273  0.00  0.00      P4    
ATOM   1562  CA  ILE D 153    -125.260  15.829  16.810  0.00  0.00      P4    
ATOM   1563  CA  THR D 154    -123.321  16.554  13.580  0.00  0.00      P4    
ATOM   1564  CA  ALA D 155    -124.931  17.567  10.259  0.00  0.00      P4    
ATOM   1565  CA  HIS D 156    -123.677  18.665   6.841  0.00  0.00      P4    
ATOM   1566  CA  SER D 157    -125.442  19.819   3.672  0.00  0.00      P4    
ATOM   1567  CA  MET D 158    -124.139  20.687   0.228  0.00  0.00      P4    
ATOM   1568  CA  GLU D 159    -126.334  22.145  -2.503  0.00  0.00      P4    
ATOM   1569  CA  GLN D 160    -124.384  22.640  -5.683  0.00  0.00      P4    
ATOM   1570  CA  LEU D 161    -125.937  24.039  -8.816  0.00  0.00      P4    
ATOM   1571  CA  LYS D 162    -123.944  25.098 -11.850  0.00  0.00      P4    
ATOM   1572  CA  VAL D 163    -125.072  26.363 -15.225  0.00  0.00      P4    
ATOM   1573  CA  LYS D 164    -122.352  26.684 -17.837  0.00  0.00      P4    
ATOM   1574  CA  PHE D 165    -123.328  28.121 -21.200  0.00  0.00      P4    
ATOM   1575  CA  GLY D 166    -120.845  28.949 -23.917  0.00  0.00      P4    
ATOM   1576  CA  SER D 167    -121.350  29.296 -27.631  0.00  0.00      P4    
ATOM   1577  CA  ASP D 168    -119.712  30.860 -30.656  0.00  0.00      P4    
ATOM   1578  CA  PHE D 169    -121.585  31.873 -33.787  0.00  0.00      P4    
ATOM   1579  CA  GLU D 170    -119.699  32.898 -36.907  0.00  0.00      P4    
ATOM   1580  CA  LYS D 171    -121.159  33.997 -40.227  0.00  0.00      P4    
ATOM   1581  CA  THR D 172    -117.658  34.432 -41.726  0.00  0.00      P4    
ATOM   1582  CA  GLY D 173    -116.985  38.109 -41.069  0.00  0.00      P4    
ATOM   1583  CA  ASN D 174    -119.082  38.497 -37.932  0.00  0.00      P4    
ATOM   1584  CA  SER D 175    -118.015  36.580 -34.843  0.00  0.00      P4    
ATOM   1585  CA  LEU D 176    -120.203  36.624 -31.752  0.00  0.00      P4    
ATOM   1586  CA  ASP D 177    -118.928  34.743 -28.708  0.00  0.00      P4    
ATOM   1587  CA  ILE D 178    -121.012  34.490 -25.548  0.00  0.00      P4    
ATOM   1588  CA  ASP D 179    -119.980  32.920 -22.257  0.00  0.00      P4    
ATOM   1589  CA  PHE D 180    -122.424  32.863 -19.349  0.00  0.00      P4    
ATOM   1590  CA  ASN D 181    -121.573  31.034 -16.125  0.00  0.00      P4    
ATOM   1591  CA  SER D 182    -123.631  30.870 -12.947  0.00  0.00      P4    
ATOM   1592  CA  VAL D 183    -122.636  28.926  -9.840  0.00  0.00      P4    
ATOM   1593  CA  HIS D 184    -124.661  28.517  -6.667  0.00  0.00      P4    
ATOM   1594  CA  SER D 185    -123.202  26.879  -3.604  0.00  0.00      P4    
ATOM   1595  CA  GLY D 186    -125.429  26.531  -0.559  0.00  0.00      P4    
ATOM   1596  CA  GLU D 187    -123.440  24.776   2.120  0.00  0.00      P4    
ATOM   1597  CA  LYS D 188    -124.429  24.384   5.767  0.00  0.00      P4    
ATOM   1598  CA  GLN D 189    -122.366  22.642   8.468  0.00  0.00      P4    
ATOM   1599  CA  ILE D 190    -124.115  22.399  11.871  0.00  0.00      P4    
ATOM   1600  CA  GLN D 191    -122.926  20.921  15.205  0.00  0.00      P4    
ATOM   1601  CA  ILE D 192    -125.122  20.920  18.346  0.00  0.00      P4    
ATOM   1602  CA  VAL D 193    -124.707  19.366  21.788  0.00  0.00      P4    
ATOM   1603  CA  ASN D 194    -127.412  19.040  24.442  0.00  0.00      P4    
ATOM   1604  CA  PHE D 195    -127.626  18.004  28.018  0.00  0.00      P4    
ATOM   1605  CA  LYS D 196    -130.142  17.289  30.680  0.00  0.00      P4    
ATOM   1606  CA  GLN D 197    -129.123  15.429  33.783  0.00  0.00      P4    
ATOM   1607  CA  ILE D 198    -131.675  14.088  36.095  0.00  0.00      P4    
ATOM   1608  CA  TYR D 199    -129.425  13.861  39.067  0.00  0.00      P4    
ATOM   1609  CA  TYR D 200    -132.197  12.459  41.095  0.00  0.00      P4    
ATOM   1610  CA  THR D 201    -135.906  12.720  41.413  0.00  0.00      P4    
ATOM   1611  CA  VAL D 202    -137.569  12.670  44.797  0.00  0.00      P4    
ATOM   1612  CA  SER D 203    -141.247  12.090  44.921  0.00  0.00      P4    
ATOM   1613  CA  VAL D 204    -143.572  11.618  47.865  0.00  0.00      P4    
ATOM   1614  CA  ASP D 205    -145.742   8.576  48.364  0.00  0.00      P4    
ATOM   1615  CA  ALA D 206    -149.214   8.012  49.662  0.00  0.00      P4    
ATOM   1616  CA  VAL D 207    -149.740   8.822  53.277  0.00  0.00      P4    
ATOM   1617  CA  LYS D 208    -153.274   7.744  53.941  0.00  0.00      P4    
ATOM   1618  CA  ASN D 209    -155.059  11.003  54.757  0.00  0.00      P4    
ATOM   1619  CA  PRO D 210    -154.865  14.857  54.891  0.00  0.00      P4    
ATOM   1620  CA  GLY D 211    -152.784  16.429  57.676  0.00  0.00      P4    
ATOM   1621  CA  ASP D 212    -149.962  14.121  56.669  0.00  0.00      P4    
ATOM   1622  CA  VAL D 213    -148.060  16.655  54.517  0.00  0.00      P4    
ATOM   1623  CA  PHE D 214    -149.373  20.055  55.422  0.00  0.00      P4    
ATOM   1624  CA  GLN D 215    -150.850  21.386  58.614  0.00  0.00      P4    
ATOM   1625  CA  ASP D 216    -153.540  23.806  59.615  0.00  0.00      P4    
ATOM   1626  CA  THR D 217    -150.750  25.820  61.204  0.00  0.00      P4    
ATOM   1627  CA  VAL D 218    -151.308  27.990  58.163  0.00  0.00      P4    
ATOM   1628  CA  THR D 219    -154.749  29.522  58.072  0.00  0.00      P4    
ATOM   1629  CA  VAL D 220    -156.529  29.752  54.738  0.00  0.00      P4    
ATOM   1630  CA  GLU D 221    -155.876  33.463  54.684  0.00  0.00      P4    
ATOM   1631  CA  ASP D 222    -152.229  32.554  55.348  0.00  0.00      P4    
ATOM   1632  CA  LEU D 223    -152.461  30.402  52.209  0.00  0.00      P4    
ATOM   1633  CA  LYS D 224    -154.491  32.864  50.109  0.00  0.00      P4    
ATOM   1634  CA  GLN D 225    -152.348  35.665  51.215  0.00  0.00      P4    
ATOM   1635  CA  ARG D 226    -149.493  33.277  50.474  0.00  0.00      P4    
ATOM   1636  CA  GLY D 227    -150.667  33.323  46.873  0.00  0.00      P4    
ATOM   1637  CA  ILE D 228    -153.233  30.524  46.898  0.00  0.00      P4    
ATOM   1638  CA  SER D 229    -156.512  31.464  45.221  0.00  0.00      P4    
ATOM   1639  CA  ALA D 230    -159.047  29.522  43.203  0.00  0.00      P4    
ATOM   1640  CA  GLU D 231    -157.643  30.897  39.950  0.00  0.00      P4    
ATOM   1641  CA  ARG D 232    -154.249  29.850  41.206  0.00  0.00      P4    
ATOM   1642  CA  PRO D 233    -154.944  27.191  43.780  0.00  0.00      P4    
ATOM   1643  CA  LEU D 234    -152.756  25.214  46.076  0.00  0.00      P4    
ATOM   1644  CA  VAL D 235    -150.785  22.229  45.053  0.00  0.00      P4    
ATOM   1645  CA  TYR D 236    -148.131  20.593  47.087  0.00  0.00      P4    
ATOM   1646  CA  ILE D 237    -145.238  19.345  45.071  0.00  0.00      P4    
ATOM   1647  CA  SER D 238    -144.938  15.560  45.052  0.00  0.00      P4    
ATOM   1648  CA  SER D 239    -141.734  15.358  43.206  0.00  0.00      P4    
ATOM   1649  CA  VAL D 240    -139.015  17.389  41.725  0.00  0.00      P4    
ATOM   1650  CA  ALA D 241    -136.524  15.985  39.304  0.00  0.00      P4    
ATOM   1651  CA  TYR D 242    -133.241  17.735  39.816  0.00  0.00      P4    
ATOM   1652  CA  GLY D 243    -130.198  18.230  37.758  0.00  0.00      P4    
ATOM   1653  CA  ARG D 244    -128.443  20.613  35.572  0.00  0.00      P4    
ATOM   1654  CA  GLN D 245    -128.365  21.247  31.955  0.00  0.00      P4    
ATOM   1655  CA  VAL D 246    -126.024  22.869  29.553  0.00  0.00      P4    
ATOM   1656  CA  TYR D 247    -126.966  23.571  25.970  0.00  0.00      P4    
ATOM   1657  CA  LEU D 248    -124.186  24.389  23.560  0.00  0.00      P4    
ATOM   1658  CA  LYS D 249    -123.887  24.819  19.810  0.00  0.00      P4    
ATOM   1659  CA  LEU D 250    -121.320  25.568  17.083  0.00  0.00      P4    
ATOM   1660  CA  GLU D 251    -122.393  26.517  13.545  0.00  0.00      P4    
ATOM   1661  CA  THR D 252    -120.913  27.534  10.199  0.00  0.00      P4    
ATOM   1662  CA  THR D 253    -122.873  28.487   7.058  0.00  0.00      P4    
ATOM   1663  CA  SER D 254    -121.313  29.344   3.708  0.00  0.00      P4    
ATOM   1664  CA  LYS D 255    -123.412  30.759   0.889  0.00  0.00      P4    
ATOM   1665  CA  SER D 256    -121.893  31.869  -2.390  0.00  0.00      P4    
ATOM   1666  CA  ASP D 257    -123.417  32.896  -5.680  0.00  0.00      P4    
ATOM   1667  CA  GLU D 258    -121.285  34.088  -8.570  0.00  0.00      P4    
ATOM   1668  CA  VAL D 259    -122.590  35.017 -11.997  0.00  0.00      P4    
ATOM   1669  CA  GLU D 260    -120.186  35.967 -14.776  0.00  0.00      P4    
ATOM   1670  CA  ALA D 261    -121.337  37.213 -18.164  0.00  0.00      P4    
ATOM   1671  CA  ALA D 262    -118.932  38.000 -20.977  0.00  0.00      P4    
ATOM   1672  CA  PHE D 263    -120.065  38.917 -24.466  0.00  0.00      P4    
ATOM   1673  CA  GLU D 264    -117.737  39.704 -27.346  0.00  0.00      P4    
ATOM   1674  CA  ALA D 265    -119.084  40.965 -30.658  0.00  0.00      P4    
ATOM   1675  CA  LEU D 266    -116.856  41.585 -33.655  0.00  0.00      P4    
ATOM   1676  CA  ILE D 267    -118.788  42.879 -36.640  0.00  0.00      P4    
ATOM   1677  CA  LYS D 268    -116.695  43.984 -39.631  0.00  0.00      P4    
ATOM   1678  CA  GLY D 269    -113.673  45.390 -37.761  0.00  0.00      P4    
ATOM   1679  CA  VAL D 270    -115.707  47.072 -35.016  0.00  0.00      P4    
ATOM   1680  CA  LYS D 271    -115.313  45.423 -31.628  0.00  0.00      P4    
ATOM   1681  CA  VAL D 272    -117.894  45.854 -28.886  0.00  0.00      P4    
ATOM   1682  CA  ALA D 273    -117.367  43.829 -25.713  0.00  0.00      P4    
ATOM   1683  CA  PRO D 274    -119.480  44.176 -22.562  0.00  0.00      P4    
ATOM   1684  CA  GLN D 275    -118.429  42.164 -19.493  0.00  0.00      P4    
ATOM   1685  CA  THR D 276    -120.371  42.091 -16.230  0.00  0.00      P4    
ATOM   1686  CA  GLU D 277    -119.370  40.165 -13.116  0.00  0.00      P4    
ATOM   1687  CA  TRP D 278    -121.533  39.789 -10.029  0.00  0.00      P4    
ATOM   1688  CA  LYS D 279    -120.119  38.124  -6.942  0.00  0.00      P4    
ATOM   1689  CA  GLN D 280    -121.886  37.829  -3.620  0.00  0.00      P4    
ATOM   1690  CA  ILE D 281    -120.121  35.978  -0.819  0.00  0.00      P4    
ATOM   1691  CA  LEU D 282    -121.654  35.494   2.638  0.00  0.00      P4    
ATOM   1692  CA  ASP D 283    -120.051  33.682   5.592  0.00  0.00      P4    
ATOM   1693  CA  ASN D 284    -121.297  33.176   9.159  0.00  0.00      P4    
ATOM   1694  CA  THR D 285    -119.735  31.357  12.153  0.00  0.00      P4    
ATOM   1695  CA  GLU D 286    -120.979  31.163  15.774  0.00  0.00      P4    
ATOM   1696  CA  VAL D 287    -119.960  29.557  19.105  0.00  0.00      P4    
ATOM   1697  CA  LYS D 288    -121.713  29.712  22.509  0.00  0.00      P4    
ATOM   1698  CA  ALA D 289    -122.627  27.907  25.728  0.00  0.00      P4    
ATOM   1699  CA  VAL D 290    -125.283  28.503  28.361  0.00  0.00      P4    
ATOM   1700  CA  ILE D 291    -125.442  26.832  31.754  0.00  0.00      P4    
ATOM   1701  CA  LEU D 292    -128.072  26.275  34.330  0.00  0.00      P4    
ATOM   1702  CA  GLY D 293    -127.892  23.949  37.333  0.00  0.00      P4    
ATOM   1703  CA  GLY D 294    -125.105  22.271  39.309  0.00  0.00      P4    
ATOM   1704  CA  ASP D 295    -121.391  22.209  38.645  0.00  0.00      P4    
ATOM   1705  CA  PRO D 296    -119.551  25.537  37.734  0.00  0.00      P4    
ATOM   1706  CA  SER D 297    -119.329  26.009  34.073  0.00  0.00      P4    
ATOM   1707  CA  SER D 298    -117.254  28.454  32.132  0.00  0.00      P4    
ATOM   1708  CA  GLY D 299    -117.696  30.028  28.730  0.00  0.00      P4    
ATOM   1709  CA  ALA D 300    -113.940  30.268  28.257  0.00  0.00      P4    
ATOM   1710  CA  ARG D 301    -113.226  26.543  28.019  0.00  0.00      P4    
ATOM   1711  CA  VAL D 302    -115.779  25.977  25.235  0.00  0.00      P4    
ATOM   1712  CA  VAL D 303    -114.760  28.952  23.006  0.00  0.00      P4    
ATOM   1713  CA  THR D 304    -111.047  28.081  23.004  0.00  0.00      P4    
ATOM   1714  CA  GLY D 305    -112.024  24.485  22.291  0.00  0.00      P4    
ATOM   1715  CA  LYS D 306    -114.394  23.168  19.659  0.00  0.00      P4    
ATOM   1716  CA  VAL D 307    -117.171  20.675  20.317  0.00  0.00      P4    
ATOM   1717  CA  ASP D 308    -115.086  18.392  22.570  0.00  0.00      P4    
ATOM   1718  CA  MET D 309    -115.130  21.106  25.266  0.00  0.00      P4    
ATOM   1719  CA  VAL D 310    -118.876  21.582  25.193  0.00  0.00      P4    
ATOM   1720  CA  GLU D 311    -119.218  17.942  26.211  0.00  0.00      P4    
ATOM   1721  CA  ASP D 312    -116.822  18.672  29.080  0.00  0.00      P4    
ATOM   1722  CA  LEU D 313    -119.280  21.330  30.316  0.00  0.00      P4    
ATOM   1723  CA  ILE D 314    -121.976  18.666  29.980  0.00  0.00      P4    
ATOM   1724  CA  GLN D 315    -119.878  15.886  31.596  0.00  0.00      P4    
ATOM   1725  CA  GLU D 316    -119.145  18.238  34.411  0.00  0.00      P4    
ATOM   1726  CA  GLY D 317    -122.898  18.237  34.671  0.00  0.00      P4    
ATOM   1727  CA  SER D 318    -123.088  14.419  34.093  0.00  0.00      P4    
ATOM   1728  CA  ARG D 319    -121.480  13.858  37.411  0.00  0.00      P4    
ATOM   1729  CA  PHE D 320    -124.068  14.493  39.957  0.00  0.00      P4    
ATOM   1730  CA  THR D 321    -122.600  15.385  43.248  0.00  0.00      P4    
ATOM   1731  CA  ALA D 322    -124.152  16.210  46.569  0.00  0.00      P4    
ATOM   1732  CA  ASP D 323    -121.392  18.819  46.330  0.00  0.00      P4    
ATOM   1733  CA  HIS D 324    -123.451  20.379  43.556  0.00  0.00      P4    
ATOM   1734  CA  PRO D 325    -126.987  19.022  44.105  0.00  0.00      P4    
ATOM   1735  CA  GLY D 326    -129.365  20.009  41.362  0.00  0.00      P4    
ATOM   1736  CA  LEU D 327    -131.859  22.689  40.723  0.00  0.00      P4    
ATOM   1737  CA  PRO D 328    -135.378  21.809  39.698  0.00  0.00      P4    
ATOM   1738  CA  ILE D 329    -135.266  20.207  36.264  0.00  0.00      P4    
ATOM   1739  CA  SER D 330    -138.886  19.200  36.507  0.00  0.00      P4    
ATOM   1740  CA  TYR D 331    -141.677  18.748  39.041  0.00  0.00      P4    
ATOM   1741  CA  THR D 332    -144.785  16.820  40.083  0.00  0.00      P4    
ATOM   1742  CA  THR D 333    -147.541  17.490  42.638  0.00  0.00      P4    
ATOM   1743  CA  SER D 334    -149.564  15.408  45.158  0.00  0.00      P4    
ATOM   1744  CA  PHE D 335    -152.327  16.916  47.288  0.00  0.00      P4    
ATOM   1745  CA  LEU D 336    -153.561  16.755  50.925  0.00  0.00      P4    
ATOM   1746  CA  ARG D 337    -155.931  14.039  49.987  0.00  0.00      P4    
ATOM   1747  CA  ASP D 338    -155.027  10.518  48.860  0.00  0.00      P4    
ATOM   1748  CA  ASN D 339    -151.451  11.850  48.763  0.00  0.00      P4    
ATOM   1749  CA  VAL D 340    -150.826   9.311  45.987  0.00  0.00      P4    
ATOM   1750  CA  VAL D 341    -148.387  10.779  43.483  0.00  0.00      P4    
ATOM   1751  CA  ALA D 342    -150.119  12.904  40.872  0.00  0.00      P4    
ATOM   1752  CA  THR D 343    -149.321  12.728  37.228  0.00  0.00      P4    
ATOM   1753  CA  PHE D 344    -149.937  16.537  37.707  0.00  0.00      P4    
ATOM   1754  CA  GLN D 345    -152.060  17.963  34.869  0.00  0.00      P4    
ATOM   1755  CA  ASN D 346    -153.054  21.115  36.686  0.00  0.00      P4    
ATOM   1756  CA  SER D 347    -153.996  24.471  35.237  0.00  0.00      P4    
ATOM   1757  CA  THR D 348    -156.168  27.414  36.164  0.00  0.00      P4    
ATOM   1758  CA  ASP D 349    -157.414  30.022  33.725  0.00  0.00      P4    
ATOM   1759  CA  TYR D 350    -157.719  33.778  33.746  0.00  0.00      P4    
ATOM   1760  CA  VAL D 351    -158.374  36.225  30.879  0.00  0.00      P4    
ATOM   1761  CA  GLU D 352    -155.896  38.911  29.750  0.00  0.00      P4    
ATOM   1762  CA  THR D 353    -157.020  41.731  27.470  0.00  0.00      P4    
ATOM   1763  CA  LYS D 354    -155.642  45.014  26.098  0.00  0.00      P4    
ATOM   1764  CA  VAL D 355    -157.553  48.109  24.961  0.00  0.00      P4    
ATOM   1765  CA  THR D 356    -155.722  50.513  22.649  0.00  0.00      P4    
ATOM   1766  CA  ALA D 357    -156.774  54.134  22.185  0.00  0.00      P4    
ATOM   1767  CA  TYR D 358    -156.315  55.104  18.482  0.00  0.00      P4    
ATOM   1768  CA  ARG D 359    -155.263  58.474  17.044  0.00  0.00      P4    
ATOM   1769  CA  ASN D 360    -152.588  57.825  14.391  0.00  0.00      P4    
ATOM   1770  CA  GLY D 361    -152.200  55.513  11.393  0.00  0.00      P4    
ATOM   1771  CA  ASP D 362    -150.378  55.276   8.017  0.00  0.00      P4    
ATOM   1772  CA  LEU D 363    -150.755  52.913   5.044  0.00  0.00      P4    
ATOM   1773  CA  LEU D 364    -148.155  51.394   2.699  0.00  0.00      P4    
ATOM   1774  CA  LEU D 365    -149.020  49.379  -0.359  0.00  0.00      P4    
ATOM   1775  CA  ASP D 366    -146.972  46.762  -2.134  0.00  0.00      P4    
ATOM   1776  CA  HIS D 367    -148.127  44.551  -4.943  0.00  0.00      P4    
ATOM   1777  CA  SER D 368    -145.383  42.187  -5.953  0.00  0.00      P4    
ATOM   1778  CA  GLY D 369    -148.195  39.908  -7.067  0.00  0.00      P4    
ATOM   1779  CA  ALA D 370    -148.719  38.210 -10.361  0.00  0.00      P4    
ATOM   1780  CA  TYR D 371    -152.088  39.776 -11.161  0.00  0.00      P4    
ATOM   1781  CA  VAL D 372    -153.106  43.392 -11.450  0.00  0.00      P4    
ATOM   1782  CA  ALA D 373    -155.439  44.864  -8.966  0.00  0.00      P4    
ATOM   1783  CA  GLN D 374    -157.198  48.105  -8.424  0.00  0.00      P4    
ATOM   1784  CA  TYR D 375    -156.729  49.803  -5.197  0.00  0.00      P4    
ATOM   1785  CA  TYR D 376    -159.260  51.675  -3.200  0.00  0.00      P4    
ATOM   1786  CA  ILE D 377    -158.114  53.319   0.019  0.00  0.00      P4    
ATOM   1787  CA  THR D 378    -160.251  55.400   2.392  0.00  0.00      P4    
ATOM   1788  CA  TRP D 379    -159.823  56.353   6.052  0.00  0.00      P4    
ATOM   1789  CA  ASP D 380    -161.565  58.575   8.633  0.00  0.00      P4    
ATOM   1790  CA  GLU D 381    -160.145  61.320  10.884  0.00  0.00      P4    
ATOM   1791  CA  LEU D 382    -161.790  62.957  13.955  0.00  0.00      P4    
ATOM   1792  CA  SER D 383    -160.749  66.062  15.945  0.00  0.00      P4    
ATOM   1793  CA  TYR D 384    -162.281  68.603  18.352  0.00  0.00      P4    
ATOM   1794  CA  ASP D 385    -163.088  72.260  17.597  0.00  0.00      P4    
ATOM   1795  CA  HIS D 386    -162.585  75.391  19.716  0.00  0.00      P4    
ATOM   1796  CA  GLN D 387    -166.393  75.377  19.823  0.00  0.00      P4    
ATOM   1797  CA  GLY D 388    -166.243  72.064  21.721  0.00  0.00      P4    
ATOM   1798  CA  LYS D 389    -167.624  69.665  19.139  0.00  0.00      P4    
ATOM   1799  CA  GLU D 390    -166.297  66.729  17.151  0.00  0.00      P4    
ATOM   1800  CA  VAL D 391    -165.465  67.025  13.468  0.00  0.00      P4    
ATOM   1801  CA  LEU D 392    -164.954  63.852  11.418  0.00  0.00      P4    
ATOM   1802  CA  THR D 393    -163.674  63.813   7.824  0.00  0.00      P4    
ATOM   1803  CA  PRO D 394    -163.159  60.841   5.405  0.00  0.00      P4    
ATOM   1804  CA  LYS D 395    -160.137  60.917   3.045  0.00  0.00      P4    
ATOM   1805  CA  ALA D 396    -158.814  59.317  -0.140  0.00  0.00      P4    
ATOM   1806  CA  TRP D 397    -155.793  60.195  -2.239  0.00  0.00      P4    
ATOM   1807  CA  ASP D 398    -153.984  59.393  -5.437  0.00  0.00      P4    
ATOM   1808  CA  ARG D 399    -154.191  55.652  -5.104  0.00  0.00      P4    
ATOM   1809  CA  ASN D 400    -157.961  55.248  -5.445  0.00  0.00      P4    
ATOM   1810  CA  GLY D 401    -158.940  53.799  -8.798  0.00  0.00      P4    
ATOM   1811  CA  GLN D 402    -155.262  53.378  -9.542  0.00  0.00      P4    
ATOM   1812  CA  ASP D 403    -153.440  50.344 -10.754  0.00  0.00      P4    
ATOM   1813  CA  LEU D 404    -151.579  48.027  -8.582  0.00  0.00      P4    
ATOM   1814  CA  THR D 405    -149.259  45.260  -9.666  0.00  0.00      P4    
ATOM   1815  CA  ALA D 406    -145.820  43.611  -9.331  0.00  0.00      P4    
ATOM   1816  CA  HIS D 407    -142.946  45.598  -7.837  0.00  0.00      P4    
ATOM   1817  CA  PHE D 408    -144.889  48.701  -7.024  0.00  0.00      P4    
ATOM   1818  CA  THR D 409    -144.525  50.098  -3.635  0.00  0.00      P4    
ATOM   1819  CA  THR D 410    -146.238  53.253  -2.675  0.00  0.00      P4    
ATOM   1820  CA  SER D 411    -147.300  54.942   0.488  0.00  0.00      P4    
ATOM   1821  CA  ILE D 412    -150.685  56.464   0.994  0.00  0.00      P4    
ATOM   1822  CA  PRO D 413    -150.494  58.719   3.989  0.00  0.00      P4    
ATOM   1823  CA  LEU D 414    -153.305  59.459   6.290  0.00  0.00      P4    
ATOM   1824  CA  LYS D 415    -153.481  62.682   8.254  0.00  0.00      P4    
ATOM   1825  CA  GLY D 416    -153.835  63.267  12.045  0.00  0.00      P4    
ATOM   1826  CA  ASN D 417    -156.259  61.601  14.505  0.00  0.00      P4    
ATOM   1827  CA  VAL D 418    -157.153  58.814  12.072  0.00  0.00      P4    
ATOM   1828  CA  ARG D 419    -159.607  56.030  12.813  0.00  0.00      P4    
ATOM   1829  CA  ASN D 420    -161.648  53.646  10.656  0.00  0.00      P4    
ATOM   1830  CA  LEU D 421    -158.940  52.945   8.060  0.00  0.00      P4    
ATOM   1831  CA  SER D 422    -159.897  50.889   5.012  0.00  0.00      P4    
ATOM   1832  CA  VAL D 423    -158.289  49.352   1.925  0.00  0.00      P4    
ATOM   1833  CA  LYS D 424    -159.619  47.069  -0.749  0.00  0.00      P4    
ATOM   1834  CA  ILE D 425    -157.591  45.616  -3.531  0.00  0.00      P4    
ATOM   1835  CA  ARG D 426    -159.420  43.563  -6.050  0.00  0.00      P4    
ATOM   1836  CA  GLU D 427    -157.889  41.762  -8.887  0.00  0.00      P4    
ATOM   1837  CA  CYS D 428    -159.004  43.010 -12.155  0.00  0.00      P4    
ATOM   1838  CA  THR D 429    -160.427  39.921 -13.768  0.00  0.00      P4    
ATOM   1839  CA  GLY D 430    -161.096  39.546 -17.506  0.00  0.00      P4    
ATOM   1840  CA  LEU D 431    -162.919  36.223 -16.971  0.00  0.00      P4    
ATOM   1841  CA  ALA D 432    -166.625  35.780 -17.671  0.00  0.00      P4    
ATOM   1842  CA  TRP D 433    -166.956  34.164 -14.207  0.00  0.00      P4    
ATOM   1843  CA  GLU D 434    -166.857  37.543 -12.482  0.00  0.00      P4    
ATOM   1844  CA  TRP D 435    -165.599  40.941 -13.642  0.00  0.00      P4    
ATOM   1845  CA  TRP D 436    -164.163  41.543 -10.199  0.00  0.00      P4    
ATOM   1846  CA  ARG D 437    -162.706  38.856  -8.112  0.00  0.00      P4    
ATOM   1847  CA  THR D 438    -161.944  40.082  -4.694  0.00  0.00      P4    
ATOM   1848  CA  VAL D 439    -158.496  39.574  -3.497  0.00  0.00      P4    
ATOM   1849  CA  TYR D 440    -158.895  41.868  -0.585  0.00  0.00      P4    
ATOM   1850  CA  GLU D 441    -161.733  43.905   0.731  0.00  0.00      P4    
ATOM   1851  CA  LYS D 442    -161.514  45.365   4.207  0.00  0.00      P4    
ATOM   1852  CA  THR D 443    -163.159  48.397   5.786  0.00  0.00      P4    
ATOM   1853  CA  ASP D 444    -162.750  49.887   9.288  0.00  0.00      P4    
ATOM   1854  CA  LEU D 445    -160.152  47.153   9.647  0.00  0.00      P4    
ATOM   1855  CA  PRO D 446    -158.303  46.676  13.009  0.00  0.00      P4    
ATOM   1856  CA  LEU D 447    -156.917  50.083  13.726  0.00  0.00      P4    
ATOM   1857  CA  VAL D 448    -153.173  49.984  13.644  0.00  0.00      P4    
ATOM   1858  CA  ARG D 449    -150.403  52.561  13.343  0.00  0.00      P4    
ATOM   1859  CA  LYS D 450    -149.018  51.080  10.117  0.00  0.00      P4    
ATOM   1860  CA  ARG D 451    -150.751  48.606   7.849  0.00  0.00      P4    
ATOM   1861  CA  THR D 452    -148.902  47.312   4.829  0.00  0.00      P4    
ATOM   1862  CA  ILE D 453    -150.842  45.398   2.261  0.00  0.00      P4    
ATOM   1863  CA  SER D 454    -148.970  43.036   0.031  0.00  0.00      P4    
ATOM   1864  CA  ILE D 455    -150.521  41.114  -2.807  0.00  0.00      P4    
ATOM   1865  CA  TRP D 456    -149.613  37.895  -4.639  0.00  0.00      P4    
ATOM   1866  CA  GLY D 457    -151.243  34.778  -6.108  0.00  0.00      P4    
ATOM   1867  CA  THR D 458    -153.216  33.733  -9.166  0.00  0.00      P4    
ATOM   1868  CA  THR D 459    -156.685  35.084  -9.929  0.00  0.00      P4    
ATOM   1869  CA  LEU D 460    -158.168  31.571  -9.655  0.00  0.00      P4    
ATOM   1870  CA  TYR D 461    -157.285  31.714  -5.998  0.00  0.00      P4    
ATOM   1871  CA  PRO D 462    -156.299  35.264  -5.044  0.00  0.00      P4    
ATOM   1872  CA  GLN D 463    -153.974  35.827  -2.181  0.00  0.00      P4    
ATOM   1873  CA  VAL D 464    -153.179  38.860  -0.105  0.00  0.00      P4    
ATOM   1874  CA  GLU D 465    -151.839  39.329   3.329  0.00  0.00      P4    
ATOM   1875  CA  ASP D 466    -151.754  42.272   5.651  0.00  0.00      P4    
ATOM   1876  CA  LYS D 467    -148.745  42.967   7.751  0.00  0.00      P4    
ATOM   1877  CA  VAL D 468    -149.179  45.493  10.496  0.00  0.00      P4    
ATOM   1878  CA  GLU D 469    -146.489  47.290  12.498  0.00  0.00      P4    
ATOM   1879  CA  ASN D 470    -147.310  48.793  15.892  0.00  0.00      P4    
ATOM   1880  CA  ASP D 471    -145.463  52.070  16.448  0.00  0.00      P4    
END
